# Supplementary material for: Pyrimethamine Restores KEAP1-Mediated Degradation of Select NRF2 Mutants in Esophageal Squamous Cell Carcinoma
Source: Cancers (Basel). 2026 Apr 24;18(9):1354. doi: 10.3390/cancers18091354 (PMC13163009; doi:10.3390/cancers18091354)
Supplement: Supplementary file 1 [file cancers-18-01354-s001.zip]

Archive with 6 entries (6 files):
- Excel S1.xlsx
- Excel S2.xlsx
- Excel S3.xlsx
- File S1.pdf
- supplementary figures.pdf
- Table S1.pdf
