# Supplementary material for: Pyrimethamine Restores KEAP1-Mediated Degradation of Select NRF2 Mutants in Esophageal Squamous Cell Carcinoma
Source: Cancers (Basel). 2026 Apr 24;18(9):1354. doi: 10.3390/cancers18091354 (PMC13163009; doi:10.3390/cancers18091354)
Supplement: Supplementary file 1 [file cancers-18-01354-s001.zip › Excel S1.xlsx]

## Sheet: NRF2null-KYSE70 vs KYSE70
Gene_id	Gene_name	KYSE70	NRF2null-KYSE70	log2FoldChange	pvalue	padj
ENSG00000049130	KITLG	8085.56	1620.5	-2.31937	0	0
ENSG00000073756	PTGS2	98.0742	2267.33	4.52896	0	0
ENSG00000087245	MMP2	1323.67	10848	3.03378	0	0
ENSG00000099282	TSPAN15	1060.26	5772.61	2.4451	0	0
ENSG00000100234	TIMP3	1923.72	17905.3	3.21783	0	0
ENSG00000107984	DKK1	3273.87	24848.4	2.92461	0	0
ENSG00000109321	AREG	2354.86	18637.7	2.98497	0	0
ENSG00000114450	GNB4	12705.7	2268.9	-2.48508	0	0
ENSG00000117525	F3	2786.73	33239.3	3.57643	0	0
ENSG00000121895	TMEM156	330.543	4586.02	3.79713	0	0
ENSG00000128510	CPA4	293.517	13624.2	5.54221	0	0
ENSG00000136999	NOV	17406	1619.62	-3.42656	0	0
ENSG00000137440	FGFBP1	1023.03	6730.54	2.7188	0	0
ENSG00000137801	THBS1	36062.6	322949	3.1627	0	0
ENSG00000142871	CYR61	1124.51	15444.7	3.78	0	0
ENSG00000148677	ANKRD1	1392.44	27083.8	4.28173	0	0
ENSG00000151136	BTBD11	3177.64	268.293	-3.56266	0	0
ENSG00000152583	SPARCL1	4931.81	275.461	-4.16507	0	0
ENSG00000163235	TGFA	3451.34	16143.6	2.22553	0	0
ENSG00000163739	CXCL1	1029.67	7628.02	2.88867	0	0
ENSG00000167754	KLK5	56.9419	2149.38	5.24963	0	0
ENSG00000169429	CXCL8	242.768	3951.9	4.02748	0	0
ENSG00000170786	SDR16C5	58.2521	2551.45	5.44674	0	0
ENSG00000171903	CYP4F11	6656.81	99.778	-6.05036	0	0
ENSG00000174564	IL20RB	278.54	4176.18	3.90951	0	0
ENSG00000184254	ALDH1A3	13319.8	83394.6	2.64639	0	0
ENSG00000196628	TCF4	4457.46	24.5478	-7.49982	0	0
ENSG00000197614	MFAP5	4951.03	34026.7	2.78078	0	0
ENSG00000198074	AKR1B10	49009	1597.53	-4.9399	0	0
ENSG00000198848	CES1	18672.1	1914.4	-3.28656	0	0
ENSG00000203727	SAMD5	3095.86	70.567	-5.45741	0	0
ENSG00000204941	PSG5	243.317	6729.52	4.79558	0	0
ENSG00000231131	LNCAROD	991.326	11670.8	3.55835	0	0
ENSG00000244405	ETV5	3613.59	16317.3	2.17493	0	0
ENSG00000277586	NEFL	93684.4	10204.1	-3.19885	0	0
ENSG00000185847	LINC01405	56.7981	2181.93	5.27186	5.21064893239382e-307	3.13854754027855e-304
ENSG00000107249	GLIS3	165.386	2623.93	3.98674	1.8616957458605e-303	1.09105433927673e-300
ENSG00000142619	PADI3	7400.2	29176.5	1.9791	1.50979189236449e-295	8.61534931421881e-293
ENSG00000140961	OSGIN1	6582.05	1405.67	-2.2276	2.09466306157435e-291	1.16463266223534e-288
ENSG00000105974	CAV1	23901.6	72692.9	1.60471	2.0987812641946e-287	1.13774932331989e-284
ENSG00000147676	MAL2	22747	6240.56	-1.866	1.24036684776642e-285	6.56002798218708e-283
ENSG00000058085	LAMC2	3912.1	17830.3	2.18828	1.32382073577422e-282	6.83469734155432e-280
ENSG00000243566	UPK3B	145.712	2274.62	3.9622	6.05852168797905e-280	3.05518568097995e-277
ENSG00000183696	UPP1	1966.82	11594.6	2.56009	3.0550311436209e-264	1.50557489359717e-261
ENSG00000187720	THSD4	1925.13	14188.9	2.8818	8.50202963580624e-263	4.09684468050717e-260
ENSG00000136158	SPRY2	497.314	3348.06	2.7532	4.38025220319809e-259	2.06481279943799e-256
ENSG00000139318	DUSP6	282.404	3088.33	3.45232	3.00421148281529e-249	1.38602812326312e-246
ENSG00000163293	NIPAL1	1286.8	5339.23	2.05261	3.16643077378024e-246	1.43043510205522e-243
ENSG00000134363	FST	912.627	4538.93	2.31407	7.20112471715808e-245	3.18671812993584e-242
ENSG00000112139	MDGA1	2441.82	245.446	-3.31314	3.69194049657477e-240	1.60112075455455e-237
ENSG00000171522	PTGER4	267.317	2525.82	3.24381	4.9717706566085e-240	2.11387990035095e-237
ENSG00000226919	AL365184.1	21.8704	1896.34	6.42792	2.18754979740776e-239	9.12208265519036e-237
ENSG00000177494	ZBED2	145.705	2586.82	4.1427	2.27841573908416e-239	9.32172960118885e-237
ENSG00000115008	IL1A	423.807	4388.71	3.37646	1.91028970332355e-237	7.67087443090145e-235
ENSG00000075213	SEMA3A	409.769	2814.58	2.77862	2.27972280431797e-230	8.98791077978744e-228
ENSG00000086289	EPDR1	23943.9	6969.19	-1.78089	2.20245551348284e-229	8.52822238470748e-227
ENSG00000139269	INHBE	321.834	2463.24	2.93465	1.82402260551451e-228	6.93896599613624e-226
ENSG00000197457	STMN3	2633.02	369.485	-2.83176	2.91666260473082e-227	1.09042951587902e-224
ENSG00000177606	JUN	1858.3	8292.01	2.15773	1.65223098151349e-226	6.07236891578619e-224
ENSG00000153714	LURAP1L	2183.51	235.696	-3.21394	2.13410632587511e-224	7.71266026171265e-222
ENSG00000185022	MAFF	313.825	2368.53	2.91719	1.04111681539037e-223	3.70091426638113e-221
ENSG00000163347	CLDN1	941.609	5261.54	2.48172	2.29620816520066e-208	8.03080287971147e-206
ENSG00000115457	IGFBP2	4502.06	882.698	-2.34997	1.56127960414385e-205	5.3737757041675e-203
ENSG00000169504	CLIC4	10977.7	29862.8	1.44376	7.25399539656339e-204	2.45774431529813e-201
ENSG00000187678	SPRY4	265.681	2094.54	2.98031	7.796866958973e-202	2.60103481751339e-199
ENSG00000235109	ZSCAN31	1349.09	53.9476	-4.64725	1.8913483955079e-199	6.21393918305958e-197
ENSG00000175592	FOSL1	1246.6	6164.58	2.30651	2.14096646420927e-199	6.9290622104349e-197
ENSG00000154930	ACSS1	1552.52	23.2901	-6.04224	1.25535917209566e-196	4.00311886584151e-194
ENSG00000087253	LPCAT2	3755.75	12181.1	1.69721	4.82519506557574e-196	1.51636999712963e-193
ENSG00000131668	BARX1	1597.08	120.497	-3.7314	6.40188106253593e-196	1.98311984228613e-193
ENSG00000176273	SLC35G1	14477.2	4477.1	-1.69359	5.59438310778575e-193	1.70857187759473e-190
ENSG00000137962	ARHGAP29	1820.5	6871.1	1.91666	1.4911975385988e-191	4.49098992041338e-189
ENSG00000145632	PLK2	2858.55	10015.5	1.8089	1.92717633367666e-190	5.72450570129379e-188
ENSG00000134531	EMP1	2233.3	10513.8	2.23501	4.05453799238801e-188	1.18808921387759e-185
ENSG00000110619	CARS	2856.11	8303.43	1.53956	5.51162534563383e-186	1.59352111992965e-183
ENSG00000167755	KLK6	91.9793	1486.83	4.00984	7.36667547302611e-186	2.10182882838287e-183
ENSG00000140416	TPM1	9413.1	24673.9	1.39038	3.77259373114901e-185	1.06240159047059e-182
ENSG00000114019	AMOTL2	5343.69	16845.4	1.65657	3.35999676500026e-184	9.34079100670073e-182
ENSG00000162434	JAK1	1750.61	223.945	-2.96604	5.86456697702018e-184	1.6097122826545e-181
ENSG00000171243	SOSTDC1	4133.41	13093	1.66293	5.39478758145803e-183	1.4622571739542e-180
ENSG00000105550	FGF21	39.2224	1238.4	4.96835	1.38473080501594e-181	3.70697565135379e-179
ENSG00000120594	PLXDC2	1393.59	81.9402	-4.09287	2.22858457720028e-181	5.89324731365986e-179
ENSG00000099860	GADD45B	788.919	3834.09	2.27936	1.03883791627332e-178	2.71399534656274e-176
ENSG00000116717	GADD45A	3202.02	9992.04	1.64227	1.47204443940841e-178	3.79997757430141e-176
ENSG00000129657	SEC14L1	2275.24	10216.1	2.16675	7.96495886596365e-177	2.03190785940654e-174
ENSG00000164746	C7orf57	82.1063	1202.55	3.87497	7.82092379360842e-176	1.97196408768145e-173
ENSG00000152402	GUCY1A2	1248.19	31.6727	-5.27855	1.49029058416497e-175	3.71442080770498e-173
ENSG00000135069	PSAT1	20929.8	64446.8	1.62258	6.14876071870612e-175	1.5151105389139e-172
ENSG00000092964	DPYSL2	9726.39	3246.65	-1.58315	3.00731090047303e-174	7.32702579391653e-172
ENSG00000129116	PALLD	4715.33	12990.5	1.46192	5.26354240176684e-172	1.26816281599902e-169
ENSG00000133789	SWAP70	10464.6	32224.8	1.62262	1.01123375918005e-170	2.40962558616046e-168
ENSG00000127955	GNAI1	1182.13	25.1641	-5.54551	9.39585712439227e-170	2.21456267266654e-167
ENSG00000135821	GLUL	13121.9	32649.4	1.31516	6.89293827158001e-169	1.60716638151549e-166
ENSG00000001084	GCLC	38688	12962.4	-1.57756	7.66073429661018e-167	1.76718470731591e-164
ENSG00000176153	GPX2	14427.4	4816.02	-1.58311	1.27782184063638e-166	2.91666197814308e-164
ENSG00000136943	CTSV	5333.12	14349.2	1.42793	1.24044232209515e-165	2.80184909503243e-163
ENSG00000124467	PSG8	62.6464	1252.73	4.32176	6.19738882151147e-164	1.38540390933665e-161
ENSG00000187134	AKR1C1	55199.1	11112.3	-2.31261	7.7207306635499e-163	1.70832983375935e-160
ENSG00000188064	WNT7B	5854.75	22208.2	1.92333	6.95286652392831e-162	1.52288846166527e-159
ENSG00000152137	HSPB8	2070.01	353.952	-2.5484	5.81762875468718e-161	1.26149461916637e-158
ENSG00000118523	CTGF	11.9592	1515.58	6.98515	5.89584584465583e-161	1.26579724054967e-158
ENSG00000137331	IER3	5879.43	17687.3	1.58926	2.86147074758658e-160	6.0831501657517e-158
ENSG00000150687	PRSS23	4294.17	11764.6	1.45381	3.79105266683156e-160	7.9810860220947e-158
ENSG00000128595	CALU	15644.9	36694.3	1.22983	9.61972717590493e-159	2.00571311617618e-156
ENSG00000092621	PHGDH	13386.6	31662.1	1.24206	1.16919196794084e-158	2.41454844122182e-156
ENSG00000133636	NTS	1689.7	173.884	-3.28333	4.93357173506023e-158	1.00924122172685e-155
ENSG00000116285	ERRFI1	895.53	3493.47	1.96342	1.84749937569989e-157	3.74403518342771e-155
ENSG00000171877	FRMD5	293.065	2146.35	2.86908	5.70676350658441e-157	1.14579129515534e-154
ENSG00000236824	BCYRN1	3871.87	457.345	-3.0819	2.98428195003154e-156	5.9368045692187e-154
ENSG00000115380	EFEMP1	13764.8	34062.2	1.30716	3.7820236400722e-156	7.45540005557505e-154
ENSG00000144959	NCEH1	868.38	3893.37	2.16405	5.07613642894469e-154	9.91630111038169e-152
ENSG00000117009	KMO	44.1416	950.344	4.42955	2.60326018017116e-153	5.0400976559671e-151
ENSG00000085741	WNT11	1055.86	28.4254	-5.21325	9.97442385556201e-153	1.91403014941599e-150
ENSG00000065911	MTHFD2	20965.8	49187.6	1.23031	1.16645536027557e-152	2.2187208800189e-150
ENSG00000133401	PDZD2	210.653	1895.62	3.16699	6.03379715108134e-149	1.13771180368737e-146
ENSG00000130433	CACNG6	25.903	918.649	5.13798	8.44397395007471e-148	1.57844078563293e-145
ENSG00000066926	FECH	3741.42	1026.77	-1.86596	8.69137813055387e-146	1.61080208019598e-143
ENSG00000118257	NRP2	1276.56	6022.72	2.23757	1.70490642578842e-145	3.13298228277933e-143
ENSG00000147202	DIAPH2	3246.2	898.203	-1.85358	1.0453254320743e-144	1.90477619068061e-142
ENSG00000107104	KANK1	6879.31	20119.9	1.54826	1.82651891340676e-144	3.30051967652601e-142
ENSG00000117114	ADGRL2	3846.33	13971.7	1.86053	2.86212176244143e-144	5.12911142948594e-142
ENSG00000138829	FBN2	42.0479	1229.28	4.85984	1.82894314118881e-143	3.25072156340477e-141
ENSG00000120337	TNFSF18	32.3956	1044.05	4.98953	1.94123559126104e-143	3.42225630576459e-141
ENSG00000101361	NOP56	16804.5	7111.66	-1.24051	3.09975710629953e-143	5.4205752494354e-141
ENSG00000116679	IVNS1ABP	14067.5	32042.2	1.18764	9.46931489373526e-143	1.64266099324604e-140
ENSG00000083720	OXCT1	3043.03	771.865	-1.97918	7.78019537474107e-142	1.33893457544353e-139
ENSG00000128268	MGAT3	90.2693	1332.14	3.88989	6.21047599101579e-141	1.06037764873375e-138
ENSG00000144749	LRIG1	5418.72	20387.7	1.91155	3.89226063499369e-140	6.59373278196901e-138
ENSG00000069869	NEDD4	5740.61	15168.9	1.40181	1.29146376144419e-138	2.17086048086478e-136
ENSG00000137936	BCAR3	852.276	3239.29	1.92713	1.41934418254982e-138	2.36746609649311e-136
ENSG00000076716	GPC4	2674.43	8788.83	1.71596	1.92875160620705e-138	3.1925992235873e-136
ENSG00000090861	AARS	13040	29741	1.18945	2.83648350210312e-136	4.65956880754577e-134
ENSG00000128567	PODXL	1319.33	6525.13	2.30577	1.29917634642168e-135	2.11814585682765e-133
ENSG00000116106	EPHA4	2181.89	382.601	-2.51482	1.04586648606914e-134	1.69243051372561e-132
ENSG00000144406	UNC80	497.241	2206.37	2.15035	1.1509109117768e-134	1.84861868229393e-132
ENSG00000206199	ANKUB1	38.179	847.892	4.48376	1.19801656205394e-132	1.91013170085129e-130
ENSG00000198515	CNGA1	14.0875	985.13	6.1197	1.43281236364771e-132	2.26781775863773e-130
ENSG00000198774	RASSF9	2135.97	440.437	-2.27743	2.72172744157126e-131	4.27666216253849e-129
ENSG00000106105	GARS	18664.5	45460.5	1.2843	6.00267067059693e-131	9.36416624613121e-129
ENSG00000156298	TSPAN7	1462.53	151.061	-3.28053	1.22574651241939e-130	1.898506241093e-128
ENSG00000103966	EHD4	4453.34	13665.7	1.61751	3.03845015912286e-130	4.6727484574766e-128
ENSG00000171401	KRT13	12489.9	4142.48	-1.59255	3.63270276890838e-130	5.54729062260629e-128
ENSG00000106780	MEGF9	17124.4	6865.74	-1.31865	4.11610393086288e-130	6.24151032425389e-128
ENSG00000169851	PCDH7	1309.65	183.027	-2.84123	5.37393540504783e-130	8.09225106410118e-128
ENSG00000188641	DPYD	1141	4551.96	1.99579	5.34452273401115e-129	7.9924573078826e-127
ENSG00000109790	KLHL5	9247.22	24344.8	1.39637	6.11088546934291e-129	9.07592058337203e-127
ENSG00000005889	ZFX	10091.8	4144.12	-1.28409	4.85414771609119e-127	7.16036320243003e-125
ENSG00000146700	SSC4D	1288.82	4524	1.81185	5.43467824492659e-127	7.9625380447965e-125
ENSG00000166396	SERPINB7	19.4845	875.222	5.46886	5.87357351092244e-127	8.54782335643236e-125
ENSG00000141404	GNAL	1370.16	206.81	-2.73038	1.25392327016099e-126	1.81267147934472e-124
ENSG00000186866	POFUT2	894.023	3193.51	1.83706	3.81528983063944e-126	5.47885726407851e-124
ENSG00000160211	G6PD	31218.2	13619.6	-1.19666	1.27973392621032e-125	1.82564147736478e-123
ENSG00000105976	MET	7777.12	24240.1	1.64003	2.39167228333571e-125	3.38960926744127e-123
ENSG00000072210	ALDH3A2	125233	54383.1	-1.20341	1.01803854582783e-124	1.43345115764485e-122
ENSG00000162645	GBP2	1698.8	224.608	-2.92431	1.30083742772938e-124	1.81982959889574e-122
ENSG00000169297	NR0B1	2457.84	563.818	-2.12191	3.61514897442421e-124	5.02505707444965e-122
ENSG00000196182	STK40	2014.52	5743.1	1.51145	4.13534495313533e-124	5.71151719514564e-122
ENSG00000146674	IGFBP3	10573.6	28800.9	1.44574	5.32986451564973e-124	7.31473304793347e-122
ENSG00000075651	PLD1	1353.14	4028.02	1.57403	4.4583719991804e-123	6.08020996416526e-121
ENSG00000178860	MSC	882.068	26.5887	-5.0325	8.08913273568882e-122	1.09627971400423e-119
ENSG00000259527	LINC00052	238.157	1504.87	2.65739	6.70025967605005e-121	9.02412613760679e-119
ENSG00000108984	MAP2K6	826.577	37.1088	-4.48578	7.71916995962383e-121	1.03322519385483e-118
ENSG00000261780	LINC02582	6.87232	1405.31	7.72884	8.32544280233202e-121	1.10753927439121e-118
ENSG00000116667	C1orf21	1780.83	350.617	-2.34291	4.46684652484138e-120	5.90604268565003e-118
ENSG00000100311	PDGFB	781.04	2800.57	1.84268	5.4258500517979e-120	7.13055348625368e-118
ENSG00000186007	LEMD1	178.16	1258.02	2.82268	9.5889874637787e-120	1.25257592870227e-117
ENSG00000005884	ITGA3	7554.25	25562.5	1.75861	1.70956825936837e-118	2.21977713390082e-116
ENSG00000114480	GBE1	1565.53	7.1501	-7.81545	1.88597600471733e-118	2.43425617180301e-116
ENSG00000071242	RPS6KA2	935.811	3807.38	2.0254	8.24904555009916e-118	1.05841599827426e-115
ENSG00000153317	ASAP1	3561.92	11333.5	1.66978	1.33654969840128e-117	1.70480845059608e-115
ENSG00000100889	PCK2	3394.2	9037.58	1.41308	1.03705467477523e-116	1.31505810338164e-114
ENSG00000144908	ALDH1L1	2174.11	5594.07	1.36358	1.21470101707332e-116	1.53137074733825e-114
ENSG00000171658	NMRAL2P	2907.45	757.622	-1.94004	2.79148744041665e-115	3.49887940219622e-113
ENSG00000142627	EPHA2	3978.79	12920.1	1.69934	9.01637560604851e-115	1.12362694621584e-112
ENSG00000089159	PXN	5248.78	13212.1	1.33203	1.77906580225261e-114	2.20441502034546e-112
ENSG00000172927	MYEOV	664.179	2416.66	1.86318	4.77400396134778e-114	5.88178988056052e-112
ENSG00000114850	SSR3	8499.68	19443.5	1.1939	1.10139153894971e-113	1.34929797347941e-111
ENSG00000138166	DUSP5	582.46	3153.52	2.4345	8.95915804822058e-113	1.09140664672817e-110
ENSG00000123416	TUBA1B	161968	77379	-1.0657	2.93450882604308e-111	3.55485415552616e-109
ENSG00000153904	DDAH1	1890.55	5669.25	1.58365	3.01775135824379e-110	3.63538446956435e-108
ENSG00000057657	PRDM1	489.883	2053.26	2.06691	1.52051606330725e-109	1.82159504512455e-107
ENSG00000139289	PHLDA1	8721.65	18599.2	1.09255	3.51078711728428e-109	4.18285207973584e-107
ENSG00000148154	UGCG	4956.93	11121.5	1.16582	7.3515664406648e-109	8.71100364477461e-107
ENSG00000156026	MCU	2839.4	7461.29	1.39406	8.89655143410192e-109	1.04843924617971e-106
ENSG00000172469	MANEA	806.294	31.3126	-4.71133	7.84677806101057e-108	9.19727218783531e-106
ENSG00000111859	NEDD9	7351.39	16215	1.14106	4.85057905614045e-107	5.65483635770697e-105
ENSG00000128965	CHAC1	1039.32	3206.36	1.62638	9.04030424102823e-107	1.0482885409757e-104
ENSG00000181577	C6orf223	1155.03	3600.85	1.64037	3.904094437615e-106	4.50299913751296e-104
ENSG00000139324	TMTC3	12561.1	5103.8	-1.29936	1.571159078362e-105	1.80259330450803e-103
ENSG00000076685	NT5C2	8043.3	17923	1.15604	1.73985618877563e-105	1.98563376828478e-103
ENSG00000078018	MAP2	8589.36	17356.7	1.01483	5.04140185778399e-105	5.72344282116167e-103
ENSG00000196305	IARS	26407.1	51630.8	0.967297	6.80103670698556e-105	7.68092083095182e-103
ENSG00000125538	IL1B	27.6536	714.986	4.71391	1.19918184847444e-104	1.34730876695957e-102
ENSG00000114796	KLHL24	4516.03	10186.9	1.17363	1.27314013452767e-104	1.42302941634526e-102
ENSG00000121552	CSTA	753.695	2997.42	1.99127	5.17359702433843e-104	5.75303989106434e-102
ENSG00000125827	TMX4	2123.99	4.48638	-8.87938	5.83928321499345e-104	6.46015394050602e-102
ENSG00000165288	BRWD3	835.998	10.8628	-6.2384	8.74794501967189e-104	9.62895633535865e-102
ENSG00000110880	CORO1C	16919	8167.06	-1.05085	1.15745185031774e-103	1.2675851475904e-101
ENSG00000177311	ZBTB38	3084.59	7606.16	1.30227	9.25637969644927e-103	1.00861978561712e-100
ENSG00000183688	RFLNB	1137.79	3586.95	1.65621	1.88974386291049e-102	2.04886029616755e-100
ENSG00000109062	SLC9A3R1	7223.26	2765.13	-1.38569	2.51248565121398e-102	2.71048452044398e-100
ENSG00000235531	MSC-AS1	685.391	39.9496	-4.11059	3.41328854669611e-102	3.6640469726019e-100
ENSG00000167601	AXL	220.764	1223.18	2.47259	4.24809432653301e-102	4.53771809736659e-100
ENSG00000135047	CTSL	2596.47	742.021	-1.80822	9.96995676358045e-102	1.05974775716411e-99
ENSG00000130066	SAT1	6379.92	15122.2	1.24499	1.40775381305889e-101	1.48906017962775e-99
ENSG00000169398	PTK2	6100.85	12722.1	1.06037	1.51806224694134e-101	1.59794474576097e-99
ENSG00000169740	ZNF32	1273.19	6.56126	-7.66708	1.63752163313186e-101	1.71536324119958e-99
ENSG00000159200	RCAN1	3376.08	1125.76	-1.58404	2.56750503705875e-101	2.67662400113374e-99
ENSG00000078401	EDN1	1755.7	4527.89	1.36737	4.41440783971686e-101	4.58000093762777e-99
ENSG00000132646	PCNA	30798.9	14513.9	-1.08541	1.93858209279222e-100	2.00172448095745e-98
ENSG00000154310	TNIK	715.643	3042.82	2.08914	4.77640455843603e-100	4.9086045708591e-98
ENSG00000101311	FERMT1	8784.98	4014.63	-1.1299	5.36532814338044e-100	5.48781959721988e-98
ENSG00000163659	TIPARP	1177.44	3279.52	1.47712	1.25459120907675e-99	1.27720919143757e-97
ENSG00000163565	IFI16	3435.42	1119.75	-1.61729	1.37001806406285e-99	1.38819961220275e-97
ENSG00000145287	PLAC8	2077	6456.62	1.63697	1.99644793777526e-99	2.01353381780087e-97
ENSG00000104419	NDRG1	5028.48	107.782	-5.54618	5.22848728815928e-98	5.2488202942799e-96
ENSG00000088836	SLC4A11	1817.91	379.123	-2.25929	1.1276517844552e-97	1.12682033613487e-95
ENSG00000142623	PADI1	187.408	1723.39	3.20815	1.86483846278011e-97	1.85491546912495e-95
ENSG00000231683	AL033397.1	2998.81	762.997	-1.97284	4.19547930932105e-97	4.1540992394209e-95
ENSG00000082781	ITGB5	8596.9	24049.1	1.48403	1.65448023535788e-96	1.63071588288637e-94
ENSG00000169174	PCSK9	9447.68	25511.4	1.43301	3.74369989796606e-96	3.67323025282788e-94
ENSG00000231107	LINC01508	728.505	57.2552	-3.67927	1.70818234830078e-95	1.66847865047541e-93
ENSG00000166415	WDR72	698.16	26.8012	-4.71928	1.71808474980334e-95	1.67062554774599e-93
ENSG00000126583	PRKCG	169.01	960.65	2.50539	2.63161191983401e-95	2.54749432453932e-93
ENSG00000196368	NUDT11	1657.99	4.54252	-8.52108	3.09987433018046e-95	2.98745222113925e-93
ENSG00000141753	IGFBP4	750.61	9.91727	-6.26908	3.89151305640649e-95	3.73378624403179e-93
ENSG00000143819	EPHX1	19159.9	9390.88	-1.02887	7.70686265316982e-95	7.36192113530107e-93
ENSG00000103642	LACTB	956.97	2888.19	1.59316	2.9912112785712e-94	2.84479935809377e-92
ENSG00000230316	FEZF1-AS1	1173.84	176.759	-2.73317	2.51521307421288e-93	2.38165416162586e-91
ENSG00000068366	ACSL4	10004.7	20138.3	1.0091	1.28211283620773e-92	1.20875368436211e-90
ENSG00000132793	LPIN3	1521.06	411.543	-1.88624	1.89960347541456e-92	1.78316024938915e-90
ENSG00000163931	TKT	84441.5	44701	-0.917665	2.06287484401953e-92	1.92807664300515e-90
ENSG00000171617	ENC1	4933.48	12022.5	1.28486	2.60951577306165e-92	2.42852961472398e-90
ENSG00000160191	PDE9A	641.236	2747.34	2.09775	2.97485278758522e-92	2.75669691649563e-90
ENSG00000006047	YBX2	739.688	45.0376	-4.05646	6.0774784048806e-92	5.60783156303961e-90
ENSG00000106537	TSPAN13	2569.14	6687.38	1.37979	7.5582198222766e-92	6.94459485704431e-90
ENSG00000135049	AGTPBP1	1351.37	3463.05	1.35813	1.05652902042375e-91	9.66657184762392e-90
ENSG00000136603	SKIL	1539.47	4078.37	1.40573	1.25497956462496e-91	1.14340238988771e-89
ENSG00000143554	SLC27A3	2978.46	1092.85	-1.44628	1.49719156516295e-91	1.35837246439303e-89
ENSG00000184347	SLIT3	4043.83	14944.9	1.88566	1.86647967349386e-91	1.6863643850017e-89
ENSG00000158623	COPG2	1825.94	4540.84	1.31382	6.42927162686245e-91	5.78474381563839e-89
ENSG00000134330	IAH1	1076.29	207.347	-2.37495	1.72816696314897e-90	1.54849472846786e-88
ENSG00000147231	RADX	2619.46	794.64	-1.72167	1.90970451665117e-90	1.70411657362403e-88
ENSG00000134369	NAV1	3026.03	1093.46	-1.46877	5.64592181922498e-90	5.01746593147846e-88
ENSG00000134508	CABLES1	1199.28	3314.53	1.46665	2.42040681826083e-89	2.14220822233338e-87
ENSG00000125733	TRIP10	542.485	1878.82	1.7932	2.523628034183e-89	2.22448578427741e-87
ENSG00000170515	PA2G4	21763.6	11163.5	-0.963028	3.12343861868823e-89	2.74205032419577e-87
ENSG00000100380	ST13	18238.5	33837.8	0.891636	3.49616042965607e-89	3.05688478857509e-87
ENSG00000073792	IGF2BP2	13236.7	29689.7	1.16547	6.45453190254544e-89	5.62088633633716e-87
ENSG00000155629	PIK3AP1	173.072	1282.17	2.895	1.62254071948828e-88	1.40732691845536e-86
ENSG00000254166	CASC19	3531.23	7552.24	1.09655	2.5146808078136e-88	2.17244377038367e-86
ENSG00000122642	FKBP9	8477.03	19286.7	1.18577	4.53336529802544e-88	3.90085290168189e-86
ENSG00000106829	TLE4	743.91	2367.59	1.66993	7.32024642350782e-88	6.27400092677248e-86
ENSG00000108448	TRIM16L	14721.3	6478.4	-1.18439	1.02967586699419e-87	8.79035098421337e-86
ENSG00000183347	GBP6	7276.52	3030.26	-1.26426	1.35262248659238e-87	1.15020650977526e-85
ENSG00000007392	LUC7L	3331.6	1261.94	-1.39974	3.4851355941504e-87	2.95201875873271e-85
ENSG00000135454	B4GALNT1	7242.02	2595.15	-1.48073	3.53125275577528e-87	2.97944298662378e-85
ENSG00000072832	CRMP1	7229.57	3157.48	-1.19546	4.97741921311819e-87	4.18334721772306e-85
ENSG00000049323	LTBP1	5471.56	17496.6	1.67691	2.5646050919084e-86	2.14713887308655e-84
ENSG00000088833	NSFL1C	9334.33	4468.1	-1.06267	8.37052787795985e-86	6.98102025021851e-84
ENSG00000152642	GPD1L	4993.7	2181.24	-1.19447	8.94270101719211e-86	7.42963712094995e-84
ENSG00000105379	ETFB	3683.59	1255.89	-1.55225	1.6691955620036e-85	1.38148231169794e-83
ENSG00000057704	TMCC3	1509.05	3760.4	1.31752	2.12391696050371e-84	1.7511412688807e-82
ENSG00000163812	ZDHHC3	8338.23	4041.2	-1.04511	6.81030766682708e-84	5.59373906998024e-82
ENSG00000111981	ULBP1	264.258	1220.62	2.20753	7.1783894367644e-84	5.87381873761507e-82
ENSG00000179820	MYADM	4659.71	12913	1.47041	1.15727265880187e-83	9.43394749378189e-82
ENSG00000213190	MLLT11	5595.12	2506.5	-1.1584	1.73651522057674e-83	1.41028449599199e-81
ENSG00000103044	HAS3	2566.66	7426.67	1.53244	2.58795120336111e-83	2.09392290648069e-81
ENSG00000171552	BCL2L1	4923.75	10760.8	1.12799	4.21319328849743e-83	3.39624101367205e-81
ENSG00000088367	EPB41L1	4135.51	1762.84	-1.22986	5.24643149143922e-83	4.21346742445808e-81
ENSG00000079215	SLC1A3	1724.91	4569.7	1.40452	9.75212568781474e-83	7.8031399783976e-81
ENSG00000114346	ECT2	7770.21	15393.9	0.986195	1.2572590938229e-82	1.00229434523735e-80
ENSG00000137845	ADAM10	8039.88	19089.8	1.24745	3.67479981732793e-82	2.91884099776333e-80
ENSG00000105612	DNASE2	3377.27	6961.38	1.04346	3.95417779686771e-82	3.12928435574012e-80
ENSG00000104723	TUSC3	6679.45	3248.32	-1.04002	4.53208583796853e-82	3.57359088401853e-80
ENSG00000151468	CCDC3	2148.22	616.021	-1.80324	6.71680334125014e-82	5.27707114679956e-80
ENSG00000136628	EPRS	16572.2	33000.8	0.99369	8.5102133413766e-82	6.66193018391372e-80
ENSG00000106617	PRKAG2	2166.7	5047.99	1.21982	9.08791063709466e-82	7.08857029693384e-80
ENSG00000172175	MALT1	2429.51	5762.36	1.24597	8.85765476592935e-81	6.88420738152014e-79
ENSG00000071575	TRIB2	730.358	2147.11	1.55652	2.70251205990758e-80	2.09290255382271e-78
ENSG00000156804	FBXO32	213.049	1218.39	2.51877	8.27852923492591e-80	6.38831416121471e-78
ENSG00000138311	ZNF365	143.345	875.528	2.60555	1.06525633390728e-79	8.19114125689559e-78
ENSG00000155313	USP25	5033.6	10791.8	1.10025	1.25404555205222e-79	9.60873630766794e-78
ENSG00000118785	SPP1	49953	107492	1.10561	2.06910333856043e-79	1.5798041124417e-77
ENSG00000023287	RB1CC1	5468.16	10443.7	0.933403	4.28416977389394e-79	3.25957675007426e-77
ENSG00000043039	BARX2	590.745	1999.41	1.76096	7.0218232778404e-79	5.32381873974445e-77
ENSG00000105971	CAV2	8469.26	16485.1	0.96104	1.39698108821443e-78	1.05547518874013e-76
ENSG00000272398	CD24	2383.43	5137.7	1.10849	1.59584930966309e-78	1.20154154273383e-76
ENSG00000253276	CCDC71L	428.604	1558.56	1.86062	2.04141820223453e-78	1.53169938744822e-76
ENSG00000146072	TNFRSF21	1359.73	4260.94	1.64769	3.11577984177188e-78	2.32974379617178e-76
ENSG00000153310	FAM49B	4158.48	8708.26	1.0665	4.08042157276498e-78	3.03667243373574e-76
ENSG00000249628	LINC00942	735.515	82.9373	-3.1579	4.08922869696936e-78	3.03667243373574e-76
ENSG00000175318	GRAMD2A	373.546	1443.35	1.95044	9.22916616945098e-78	6.83021294260666e-76
ENSG00000204262	COL5A2	8668.66	2875.31	-1.59242	1.11891940457121e-77	8.25260148595993e-76
ENSG00000149150	SLC43A1	149.255	868.895	2.53638	1.63958897351757e-77	1.20518126446627e-75
ENSG00000125877	ITPA	3747.6	1538.64	-1.28478	2.9130141492594e-77	2.13397968961287e-75
ENSG00000091073	DTX2	719.426	2099.7	1.54556	5.15526294062573e-77	3.76386268028715e-75
ENSG00000158321	AUTS2	2929.89	846.259	-1.79107	1.31063289597879e-76	9.53683346188055e-75
ENSG00000177189	RPS6KA3	7914.48	19131.1	1.27327	1.41601573815059e-76	1.02691923966747e-74
ENSG00000215305	VPS16	2143.81	767.815	-1.48102	2.71299094380602e-76	1.96094985418299e-74
ENSG00000137090	DMRT1	1218.33	3266.95	1.42266	2.97233401737805e-76	2.14126547617361e-74
ENSG00000101220	C20orf27	4916.69	2259.17	-1.12189	3.53839389535362e-76	2.54061368300821e-74
ENSG00000140044	JDP2	1034.99	2833.56	1.45187	5.23546272141245e-76	3.74672520300685e-74
ENSG00000130513	GDF15	383.419	1496.39	1.96697	5.45495616893211e-76	3.89096281470802e-74
ENSG00000073282	TP63	26340.8	13892.4	-0.923028	5.48655895602846e-76	3.9006735869679e-74
ENSG00000164099	PRSS12	1928.63	4837.06	1.3263	5.50879446529541e-76	3.90368297991718e-74
ENSG00000142657	PGD	56938.1	30989.2	-0.877662	6.72159582994565e-76	4.74759231193946e-74
ENSG00000010017	RANBP9	3023.55	6584.26	1.12272	1.09615721687316e-75	7.7172315229473e-74
ENSG00000176788	BASP1	2062.6	4684.39	1.18411	1.62637103338472e-75	1.14130192517522e-73
ENSG00000196562	SULF2	4335.48	1807.5	-1.26228	2.08839952428618e-75	1.46080178337489e-73
ENSG00000147324	MFHAS1	3688.98	1310.65	-1.49258	3.63620676217876e-75	2.53528962800914e-73
ENSG00000253719	ATXN7L3B	6755.35	3312.48	-1.028	4.35652379683529e-75	3.02778403880053e-73
ENSG00000135446	CDK4	19505.8	10165.9	-0.940199	1.2008659456234e-74	8.31935372680444e-73
ENSG00000120885	CLU	14597.5	7420.57	-0.976071	4.54316210804795e-74	3.13738621499719e-72
ENSG00000162073	PAQR4	5179.16	2338.01	-1.14737	7.56971900542676e-74	5.21085037821187e-72
ENSG00000115963	RND3	3107.59	6815.65	1.13334	9.31657961176777e-74	6.39306051587254e-72
ENSG00000170017	ALCAM	7762.77	15835.1	1.02836	1.18851721682096e-73	8.12990767493554e-72
ENSG00000047617	ANO2	24.6673	516.626	4.41713	1.93069482234783e-73	1.31651529961605e-71
ENSG00000164951	PDP1	5408.38	10870.4	1.00706	3.11184143621759e-73	2.1152717775217e-71
ENSG00000088756	ARHGAP28	499.315	12.078	-5.36193	1.22005362870081e-72	8.26738840148386e-71
ENSG00000124098	FAM210B	4122.4	1910.57	-1.10933	1.37641244422697e-72	9.29785901576872e-71
ENSG00000173267	SNCG	8689.02	3523.95	-1.30214	1.42016102584004e-72	9.56359369078121e-71
ENSG00000242808	SOX2-OT	11718.1	5919.31	-0.985286	1.9476369784731e-72	1.30750960499104e-70
ENSG00000251003	ZFPM2-AS1	17.916	435.083	4.59919	4.10785986151886e-72	2.74922324806096e-70
ENSG00000103522	IL21R	127.737	768.223	2.58441	1.1177196272622e-71	7.44985626513691e-70
ENSG00000164543	STK17A	2460.28	5913.57	1.26509	1.12002081831518e-71	7.44985626513691e-70
ENSG00000167306	MYO5B	5771.09	2721.12	-1.08453	1.67092973164463e-71	1.10802569727774e-69
ENSG00000167941	SOST	441.473	14.3598	-4.92473	1.73135070312743e-71	1.14459172703095e-69
ENSG00000130158	DOCK6	2397.69	6656.62	1.47321	5.63520056623028e-71	3.71409389295251e-69
ENSG00000163171	CDC42EP3	8062.93	14642.1	0.860853	7.14446502050475e-71	4.69456301529167e-69
ENSG00000103034	NDRG4	574.196	67.5999	-3.08166	1.0576887137445e-70	6.92897947698966e-69
ENSG00000134684	YARS	7397.47	14039.6	0.924581	1.32962336374839e-70	8.68420271672295e-69
ENSG00000104687	GSR	31777.4	18489.5	-0.781271	1.79330401262382e-70	1.16774787416622e-68
ENSG00000112576	CCND3	10540.9	5440.73	-0.953806	2.09464952164779e-70	1.35989162357517e-68
ENSG00000101439	CST3	3769.63	1414.76	-1.41427	2.40285861004962e-70	1.55533092836764e-68
ENSG00000149428	HYOU1	8573.69	19678.9	1.19861	2.90656570750852e-70	1.87577294052425e-68
ENSG00000259330	INAFM2	1899.2	4778.33	1.33081	5.05655512196724e-70	3.25360063100112e-68
ENSG00000157625	TAB3	2314.11	4841.52	1.06501	6.49531998438231e-70	4.16699758998065e-68
ENSG00000174951	FUT1	922.79	2493.56	1.43439	1.01487605181345e-69	6.49161425000676e-68
ENSG00000117906	RCN2	8045.13	15101.5	0.908536	1.18640168913431e-69	7.56645124329067e-68
ENSG00000157168	NRG1	9869.83	20955.5	1.08613	1.24123660204447e-69	7.89295439259009e-68
ENSG00000026508	CD44	36621.8	69400.9	0.922235	1.30844654626962e-69	8.29601020740074e-68
ENSG00000150627	WDR17	443.317	17.6612	-4.66975	3.48487385116357e-69	2.20309051278807e-67
ENSG00000008256	CYTH3	7982.87	16501.7	1.04767	3.4979066025805e-69	2.20366773332069e-67
ENSG00000113594	LIFR	664.019	2306.25	1.7955	3.50611219330215e-69	2.20366773332069e-67
ENSG00000134215	VAV3	6833.63	2483.25	-1.4609	4.75227056941832e-69	2.97827268864933e-67
ENSG00000138814	PPP3CA	5608.39	2510.74	-1.15964	5.34293560494674e-69	3.33879584027853e-67
ENSG00000048052	HDAC9	845.932	2876.77	1.76801	6.0661046784309e-69	3.77981074273263e-67
ENSG00000183421	RIPK4	2815.75	7016.17	1.31676	1.96763257016882e-68	1.22252563471463e-66
ENSG00000181789	COPG1	9837.73	19322.7	0.973832	2.11685953766417e-68	1.31148520613457e-66
ENSG00000145431	PDGFC	4799.89	9001.36	0.907298	2.12752490589516e-68	1.31433760853079e-66
ENSG00000076067	RBMS2	1924.24	4312.55	1.16405	4.74674324737104e-68	2.92410172090891e-66
ENSG00000174243	DDX23	11068	5945.96	-0.896342	5.94971621250287e-68	3.65477751705134e-66
ENSG00000152804	HHEX	1560.46	3514.28	1.17134	6.94197905796347e-68	4.25225632465762e-66
ENSG00000180185	FAHD1	6198.99	3132.15	-0.984652	7.55121584540341e-68	4.6124102645557e-66
ENSG00000128849	CGNL1	60.5202	545.273	3.16754	1.21762108849115e-67	7.41654373113542e-66
ENSG00000114626	ABTB1	160.588	824.112	2.35884	3.1920258505285e-67	1.93882040736303e-65
ENSG00000095383	TBC1D2	2475.1	5003.05	1.01564	3.22262538696942e-67	1.95193879583925e-65
ENSG00000113369	ARRDC3	3110.65	923.569	-1.75261	3.66688877216806e-67	2.21484167508892e-65
ENSG00000136231	IGF2BP3	4509.42	8448.34	0.905599	4.26663693011108e-67	2.5699376442369e-65
ENSG00000111052	LIN7A	1162.51	3.00669	-8.54159	5.21946876185441e-67	3.13515126404573e-65
ENSG00000132294	EFR3A	3545.89	7316.97	1.04477	6.3305992072548e-67	3.79206390083185e-65
ENSG00000101290	CDS2	3497.24	1419.2	-1.30181	6.87464003424439e-67	4.10660315434037e-65
ENSG00000114544	SLC41A3	1826.04	3907.8	1.09765	9.87240333229825e-67	5.88113169938338e-65
ENSG00000183779	ZNF703	747.564	138.549	-2.43313	1.20839922671652e-66	7.17888461154001e-65
ENSG00000136802	LRRC8A	4403.02	9785.4	1.15206	1.48265280663952e-66	8.78411023474628e-65
ENSG00000138119	MYOF	17854.2	41036.8	1.20062	1.75650275874154e-66	1.03782032208587e-64
ENSG00000164442	CITED2	385.38	1320.78	1.77912	2.15368674266245e-66	1.26903650347534e-64
ENSG00000125826	RBCK1	5778.48	2857.31	-1.01582	2.15959796467808e-66	1.26907106412139e-64
ENSG00000154122	ANKH	2260.97	5290.94	1.22581	2.25797319378962e-66	1.32329434416579e-64
ENSG00000008513	ST3GAL1	1398.57	14.3788	-6.63028	3.34346431550573e-66	1.95416927809775e-64
ENSG00000268621	IGFL2-AS1	115.309	779.262	2.76205	3.86361071115763e-66	2.25211114679414e-64
ENSG00000054277	OPN3	513.608	1592.28	1.6334	4.11407354146842e-66	2.39167749794105e-64
ENSG00000125841	NRSN2	4141.05	1805.01	-1.19843	4.39389136460768e-66	2.54751712166184e-64
ENSG00000186575	NF2	3732.9	8444.71	1.17791	5.0417571989602e-66	2.91534568272675e-64
ENSG00000155304	HSPA13	4152.47	8485.99	1.03094	5.13599827081207e-66	2.96194113043322e-64
ENSG00000020577	SAMD4A	1083.02	3251.78	1.58596	6.60017935248225e-66	3.79624108963462e-64
ENSG00000167680	SEMA6B	2700.39	6884.88	1.35018	6.6904822986397e-66	3.83800048052125e-64
ENSG00000196352	CD55	836.769	2223.62	1.4115	7.80521956685693e-66	4.46565649307983e-64
ENSG00000167315	ACAA2	1001.32	171.78	-2.54301	1.09559368662565e-65	6.2518035528396e-64
ENSG00000166986	MARS	14791.9	25554.6	0.788818	1.92178830856297e-65	1.09375479482623e-63
ENSG00000153823	PID1	224.825	1172.73	2.37983	3.41784655708132e-65	1.94012001946993e-63
ENSG00000104722	NEFM	1400.39	304.279	-2.20405	4.32290798671728e-65	2.44746571237539e-63
ENSG00000170899	GSTA4	1847.68	556.208	-1.73251	7.54904150385025e-65	4.26284937420544e-63
ENSG00000101347	SAMHD1	2647.16	1119.17	-1.24182	1.1389681229353e-64	6.41490513707247e-63
ENSG00000059804	SLC2A3	2983.84	6508.66	1.1255	1.38493796208562e-64	7.78005045851417e-63
ENSG00000166888	STAT6	8009.82	4180.13	-0.938589	1.49621430817222e-64	8.38343954997582e-63
ENSG00000129083	COPB1	16115	28921.7	0.843762	2.1000908665077e-64	1.17366933890085e-62
ENSG00000171992	SYNPO	591.499	1951.23	1.72266	2.40225399395694e-64	1.33908677647718e-62
ENSG00000044574	HSPA5	56535.3	112256	0.989559	2.65197259805036e-64	1.474496764516e-62
ENSG00000164733	CTSB	11505.2	6375.88	-0.851678	3.86988417105443e-64	2.14615264360983e-62
ENSG00000186081	KRT5	209917	124640	-0.752047	5.88346167663952e-64	3.25451487235335e-62
ENSG00000112893	MAN2A1	4741.26	9509.92	1.00418	6.79989070217897e-64	3.75187862559921e-62
ENSG00000075420	FNDC3B	3020.62	7261.34	1.26512	8.17569268036152e-64	4.49953604266394e-62
ENSG00000175874	CREG2	571.359	1736.75	1.60447	1.02954646883002e-63	5.65181914686331e-62
ENSG00000101911	PRPS2	12071.7	22173.8	0.877328	1.15987946914975e-63	6.35121879016242e-62
ENSG00000152894	PTPRK	2288.5	5711.09	1.31904	2.03595905783002e-63	1.11203365768227e-61
ENSG00000143013	LMO4	4895.99	9519.79	0.959405	2.17918767239335e-63	1.18727400724064e-61
ENSG00000167004	PDIA3	31252.2	57283.2	0.874104	2.8560529231304e-63	1.55214665626966e-61
ENSG00000251493	FOXD1	739.791	2185.92	1.5643	2.88755821861797e-63	1.5653453103128e-61
ENSG00000120802	TMPO	25440.3	14718.8	-0.789505	4.59472029334162e-63	2.48458640500797e-61
ENSG00000168843	FSTL5	1185.36	2.66859	-8.7389	6.28354829680732e-63	3.38936470815846e-61
ENSG00000137752	CASP1	1882.68	545.294	-1.7885	6.62451433671533e-63	3.56441610117457e-61
ENSG00000164171	ITGA2	6373.07	17327.5	1.44281	2.19677936641992e-62	1.17908326191707e-60
ENSG00000122952	ZWINT	7603.89	4047.51	-0.90952	2.27498314647422e-62	1.21804282834931e-60
ENSG00000196950	SLC39A10	2704.21	5325.61	0.977995	2.39496998261524e-62	1.27912633258692e-60
ENSG00000177732	SOX12	5729	2791.09	-1.03762	2.86847596258009e-62	1.52825633347879e-60
ENSG00000065618	COL17A1	56182.2	129726	1.20727	4.48281120977664e-62	2.38248231060776e-60
ENSG00000134202	GSTM3	7797.16	2649.74	-1.55728	6.2499616113881e-62	3.31354932961711e-60
ENSG00000133706	LARS	14607	24930.9	0.77136	1.20352204520655e-61	6.3651639093314e-60
ENSG00000184903	IMMP2L	452.388	1487.33	1.71869	1.38105816388247e-61	7.28634190404561e-60
ENSG00000170485	NPAS2	736.122	2088.16	1.50259	1.39061486429106e-61	7.31895454303091e-60
ENSG00000213853	EMP2	4561.11	2130.96	-1.09862	1.98372871112396e-61	1.04152962159835e-59
ENSG00000139350	NEDD1	4807.67	9156.18	0.929259	2.09815936380324e-61	1.09894897692535e-59
ENSG00000109861	CTSC	7301.8	13880.1	0.926862	2.1556616575078e-61	1.12634620196143e-59
ENSG00000170558	CDH2	5152.1	12688	1.30015	2.72350933860056e-61	1.41962924274554e-59
ENSG00000030419	IKZF2	75.7148	555.996	2.87199	2.76259283274853e-61	1.43311155467271e-59
ENSG00000088832	FKBP1A	16094.7	9187.57	-0.808933	2.76071425128851e-61	1.43311155467271e-59
ENSG00000166145	SPINT1	5540.53	11797.2	1.09028	2.89291903440767e-61	1.49713738286625e-59
ENSG00000196141	SPATS2L	5294.32	2617.17	-1.01642	3.09188836749068e-61	1.59629779430161e-59
ENSG00000103888	CEMIP	15.3031	351.128	4.53288	3.78812355986653e-61	1.95110858128613e-59
ENSG00000087494	PTHLH	10359.6	18645.2	0.847729	4.19395087229308e-61	2.15501494584842e-59
ENSG00000155660	PDIA4	14830.7	28372.6	0.935821	6.86901249279963e-61	3.51291667202517e-59
ENSG00000158710	TAGLN2	30030.4	16301.8	-0.881331	6.86852867849043e-61	3.51291667202517e-59
ENSG00000150093	ITGB1	30748.1	55368.3	0.84855	9.52711044631325e-61	4.86084383336133e-59
ENSG00000183166	CALN1	1588.03	548.889	-1.53348	1.24276588406701e-60	6.32585338734956e-59
ENSG00000122870	BICC1	81.3422	1998.11	4.6135	1.29594478231447e-60	6.58109289454498e-59
ENSG00000142494	SLC47A1	4244.91	1939.2	-1.13052	1.53824181999276e-60	7.79327935157082e-59
ENSG00000163577	EIF5A2	1136.66	2611.83	1.20071	2.30859770056675e-60	1.16689120137738e-58
ENSG00000155008	APOOL	2132.33	853.805	-1.31987	2.49159203420122e-60	1.25645771324696e-58
ENSG00000103994	ZNF106	4808.53	11262.9	1.2278	2.69013480385614e-60	1.35343116210711e-58
ENSG00000113407	TARS	30310.3	49323.8	0.702496	2.72107296245752e-60	1.36582745643354e-58
ENSG00000159128	IFNGR2	3304.18	6294.24	0.929498	2.73616502728715e-60	1.37023100350334e-58
ENSG00000130340	SNX9	4324.72	7959.6	0.880087	2.77350048141847e-60	1.38572775205249e-58
ENSG00000181019	NQO1	48756.5	25558.4	-0.931795	3.28014726556124e-60	1.63509685761908e-58
ENSG00000066651	TRMT11	3.31251	699.278	7.79112	4.19659692486031e-60	2.08713320455667e-58
ENSG00000133816	MICAL2	1256.89	3301.14	1.39329	4.94220374185618e-60	2.45232828234347e-58
ENSG00000128923	MINDY2	1596.56	4020.9	1.33243	5.13750656609958e-60	2.54341763423067e-58
ENSG00000102172	SMS	21877.3	37003.2	0.758249	8.04044959709931e-60	3.97150590121871e-58
ENSG00000125818	PSMF1	11028.7	6220.34	-0.826003	8.7332222599377e-60	4.30389071555657e-58
ENSG00000139998	RAB15	3202.33	1363.24	-1.23235	1.29352787646654e-59	6.36028536809534e-58
ENSG00000135373	EHF	4959.94	2258.82	-1.1344	1.48835966843331e-59	7.30171743219636e-58
ENSG00000114251	WNT5A	4197.95	1893.58	-1.1485	1.62532977907214e-59	7.95567741069982e-58
ENSG00000170421	KRT8	67546	40992.9	-0.720493	1.94592332980026e-59	9.50346880256508e-58
ENSG00000129451	KLK10	1793.07	4020.16	1.16473	2.08721574007996e-59	1.01706036197514e-57
ENSG00000100307	CBX7	704.205	2059.21	1.54911	2.43105871152906e-59	1.18195240136314e-57
ENSG00000173559	NABP1	350.439	1212.58	1.79233	2.69242445836434e-59	1.30609691174882e-57
ENSG00000100726	TELO2	2962.89	1244.44	-1.25076	3.04566832263203e-59	1.47415785508824e-57
ENSG00000144857	BOC	693.857	2415.1	1.79914	3.52480139514023e-59	1.70226711474879e-57
ENSG00000225206	MIR137HG	35.4476	437.841	3.63055	7.15237437356975e-59	3.44649079814415e-57
ENSG00000152527	PLEKHH2	64.1341	550.602	3.10706	9.01572458066423e-59	4.33474438596725e-57
ENSG00000154832	CXXC1	2626.83	1166.73	-1.17121	1.01927464787662e-58	4.88981227091959e-57
ENSG00000167552	TUBA1A	6829.28	2746.34	-1.31461	1.27683635187584e-58	6.11190274924409e-57
ENSG00000092531	SNAP23	3983.96	7978.15	1.0015	1.57238092201053e-58	7.51002376935603e-57
ENSG00000002587	HS3ST1	433.757	1286.02	1.5689	1.62377857428974e-58	7.7384647483294e-57
ENSG00000066382	MPPED2	1678.73	612.782	-1.45532	1.69889276298314e-58	8.07868216502773e-57
ENSG00000064989	CALCRL	466.216	53.4562	-3.13014	1.95379239315484e-58	9.27046701382264e-57
ENSG00000205339	IPO7	22147.4	36969.9	0.739201	4.79641459537428e-58	2.27086144292786e-56
ENSG00000155918	RAET1L	239.782	960.653	2.00218	5.13227552889605e-58	2.4245808838471e-56
ENSG00000176597	B3GNT5	10072.4	5640.64	-0.836677	6.65735356790953e-58	3.13821858188153e-56
ENSG00000203667	COX20	3274.77	1418.74	-1.20739	8.0269663393005e-58	3.77563423213432e-56
ENSG00000204397	CARD16	415.962	39.0624	-3.40856	8.6750561498079e-58	4.07164323706568e-56
ENSG00000175793	SFN	21419.4	11279.1	-0.925309	1.4201347711228e-57	6.65101563218723e-56
ENSG00000115839	RAB3GAP1	7693.18	14882	0.95178	1.49517881882889e-57	6.98738308350982e-56
ENSG00000073910	FRY	706.888	125.286	-2.49216	1.55081978546635e-57	7.23182284474245e-56
ENSG00000188549	CCDC9B	737.829	2316.43	1.65079	1.87343853413263e-57	8.71751956526437e-56
ENSG00000136810	TXN	42352.8	19592.4	-1.11214	1.98223695833844e-57	9.20403130719716e-56
ENSG00000170791	CHCHD7	2706.32	5152.88	0.929211	2.06883518850631e-57	9.58560304007924e-56
ENSG00000130829	DUSP9	3120	1360.91	-1.19711	2.46270602543226e-57	1.13862084126808e-55
ENSG00000164236	ANKRD33B	2555.76	7076.06	1.46908	4.28983638343618e-57	1.97916621571128e-55
ENSG00000151632	AKR1C2	127481	56084.1	-1.18465	4.38469880033258e-57	2.01863712922318e-55
ENSG00000242512	LINC01206	35.1628	374.4	3.41007	6.62932715549266e-57	3.04555783982421e-55
ENSG00000186432	KPNA4	6731.72	11992.7	0.832918	7.82479872859213e-57	3.58716565815627e-55
ENSG00000174607	UGT8	8863.38	15053.3	0.764066	1.05391499960149e-56	4.82132760577188e-55
ENSG00000130638	ATXN10	14308.1	24536.8	0.778111	1.4929268220337e-56	6.81528951767975e-55
ENSG00000111913	RIPOR2	197.237	830.941	2.07782	1.52100696207524e-56	6.92888969866377e-55
ENSG00000205420	KRT6A	37356.1	60323.4	0.691399	1.65299771226347e-56	7.51438205298134e-55
ENSG00000205363	INSYN1	973.729	258.706	-1.91374	1.86839222059121e-56	8.47577759650622e-55
ENSG00000090530	P3H2	1890.17	4137.8	1.13102	2.15647809320845e-56	9.76222776057036e-55
ENSG00000048028	USP28	3741.37	6733.97	0.848083	4.63170414362087e-56	2.09237234688073e-54
ENSG00000151834	GABRA2	3376.38	1204.16	-1.4886	5.5870124453829e-56	2.51868561051316e-54
ENSG00000174574	AKIRIN1	6456.34	11548.5	0.838686	5.85642655457455e-56	2.63466293380487e-54
ENSG00000118816	CCNI	13269.2	22422	0.756919	1.02367501390192e-55	4.5957285717286e-54
ENSG00000159231	CBR3	1248.77	389.511	-1.68115	1.94545335491378e-55	8.71595259255175e-54
ENSG00000162407	PLPP3	2156.86	4574.31	1.08506	2.2652352806861e-55	1.01277034693603e-53
ENSG00000153234	NR4A2	375.031	36.1805	-3.376	2.56740692238466e-55	1.14550723672817e-53
ENSG00000126016	AMOT	3620.8	1415.16	-1.35527	2.93580454871155e-55	1.30718656743863e-53
ENSG00000103495	MAZ	14269.3	8077.85	-0.820917	3.03232085706918e-55	1.34739437427639e-53
ENSG00000197093	GAL3ST4	631.711	132.306	-2.25652	3.68707735856495e-55	1.63498129740537e-53
ENSG00000197728	RPS26	12528.2	5534.96	-1.17857	5.26892911241411e-55	2.33166242599159e-53
ENSG00000181690	PLAG1	426.526	1423.51	1.73749	7.28366262714349e-55	3.21667903069204e-53
ENSG00000176046	NUPR1	761.463	2476.42	1.70248	1.05143671388491e-54	4.63401498046347e-53
ENSG00000050344	NFE2L3	1145.35	3097.75	1.43491	1.38313423117211e-54	6.08354618027098e-53
ENSG00000133687	TMTC1	3594.33	1462.81	-1.29726	1.40238650508527e-54	6.15573865916375e-53
ENSG00000156976	EIF4A2	48697	88397.2	0.860191	2.06315933365773e-54	9.037888281017e-53
ENSG00000031698	SARS	7946.33	13998.9	0.816998	2.19394895710286e-54	9.59144943262468e-53
ENSG00000172667	ZMAT3	1349.05	3087.22	1.19447	2.22497017980398e-54	9.70749564967194e-53
ENSG00000074935	TUBE1	770.298	2204.06	1.51781	6.06263467658328e-54	2.63980261700867e-52
ENSG00000187398	LUZP2	97.5833	589.703	2.59115	8.79214467887666e-54	3.82061854141807e-52
ENSG00000164237	CMBL	5479.2	2907.71	-0.914365	9.97190653348704e-54	4.32461642544266e-52
ENSG00000139266	2025-03-09	2099.91	920.194	-1.1904	1.0790661466592e-53	4.67035335811538e-52
ENSG00000125520	SLC2A4RG	6138.56	3271.5	-0.907929	1.55041341953373e-53	6.69704473887838e-52
ENSG00000139579	NABP2	6039.76	3162.03	-0.933262	1.62701424761906e-53	7.01395167900035e-52
ENSG00000114126	TFDP2	4049.48	7115.17	0.813157	2.53860536354639e-53	1.09220473617341e-51
ENSG00000166949	SMAD3	2157.77	4750.31	1.13876	2.6307492152183e-53	1.12960724718403e-51
ENSG00000186522	2025-09-10	12393.9	21307.5	0.781748	2.64072329948309e-53	1.13164909142275e-51
ENSG00000125901	MRPS26	5477.06	2503.78	-1.12909	2.65598574634779e-53	1.13594467305336e-51
ENSG00000128059	PPAT	4380.46	7816.05	0.835348	2.76396896329803e-53	1.17980124016052e-51
ENSG00000166401	SERPINB8	80.2378	487.366	2.6078	2.91269655918132e-53	1.24084306855182e-51
ENSG00000169093	ASMTL	1259.48	2808.97	1.15675	3.26636033362881e-53	1.38877955832171e-51
ENSG00000163558	PRKCI	4708.07	8809.46	0.903931	3.83772042028345e-53	1.62851525623144e-51
ENSG00000254093	PINX1	1061.22	319.49	-1.72922	5.80777175259835e-53	2.45968208365904e-51
ENSG00000185950	IRS2	1509.49	4336.78	1.52235	6.36655324920163e-53	2.69107876521809e-51
ENSG00000164764	SBSPON	482.041	56.0751	-3.1149	9.41303446444505e-53	3.97105523982542e-51
ENSG00000135404	CD63	15105.8	8632.28	-0.807343	2.12661497764971e-52	8.95408139327307e-51
ENSG00000167767	KRT80	5087.64	9895.39	0.95994	2.2269230931404e-52	9.35825588210397e-51
ENSG00000006327	TNFRSF12A	2771.11	5595.44	1.01431	2.96332343025164e-52	1.24287631066879e-50
ENSG00000163655	GMPS	11117.2	18787.6	0.757004	3.36649631201035e-52	1.40924915115121e-50
ENSG00000099994	SUSD2	14.7237	308.013	4.38087	4.98410733848282e-52	2.08237733193953e-50
ENSG00000162616	DNAJB4	1841.3	774.246	-1.24944	5.74044979069682e-52	2.39376756272057e-50
ENSG00000167693	NXN	8073.42	14217	0.816387	6.02158586499213e-52	2.50618172546045e-50
ENSG00000075035	WSCD2	753.146	175.072	-2.10497	6.46935556378851e-52	2.6873851732795e-50
ENSG00000124126	PREX1	1213.83	3598.46	1.56682	6.91072229284395e-52	2.86524095980933e-50
ENSG00000114554	PLXNA1	9607.8	23968.3	1.31883	8.53347718839314e-52	3.53129617086101e-50
ENSG00000171723	GPHN	2575.75	1184.75	-1.12095	1.01498175284328e-51	4.19216463402929e-50
ENSG00000051382	PIK3CB	4611.99	8658.19	0.908606	1.38422259875316e-51	5.70636555729344e-50
ENSG00000162885	B3GALNT2	6144.37	10828.4	0.817492	1.66064354050059e-51	6.83290218827605e-50
ENSG00000169047	IRS1	1791.79	4521.09	1.33471	2.63390683402562e-51	1.08169764751916e-49
ENSG00000172819	RARG	5412.71	2899.4	-0.900804	4.38403736445255e-51	1.79704094916426e-49
ENSG00000121858	TNFSF10	892.359	218.838	-2.0316	4.92710711392598e-51	2.0158375595919e-49
ENSG00000161642	ZNF385A	4101.01	2116.33	-0.954196	5.260164982112e-51	2.1480492932602e-49
ENSG00000101098	RIMS4	685.881	1947.94	1.50573	6.17807723332233e-51	2.51814711893536e-49
ENSG00000128829	EIF2AK4	8143.12	14464.4	0.828676	7.02974355224923e-51	2.85990542564676e-49
ENSG00000130164	LDLR	4825.6	10000.5	1.05122	7.87904471256748e-51	3.19942332485605e-49
ENSG00000153113	CAST	15667.5	24977.5	0.672839	8.26088674210096e-51	3.34820688066761e-49
ENSG00000178826	TMEM139	61.7592	456.361	2.88172	9.69767030546222e-51	3.92321423327692e-49
ENSG00000135362	PRR5L	1449.63	484.663	-1.57962	1.00542221061864e-50	4.05988365271036e-49
ENSG00000236039	AC019117.1	15.8289	339.269	4.4087	1.02525444707717e-50	4.13227089784783e-49
ENSG00000168036	CTNNB1	37359.1	21749.7	-0.780456	1.36827060377557e-50	5.50456025459544e-49
ENSG00000149084	HSD17B12	10798.9	17511.2	0.697327	1.60449868230213e-50	6.44295359759989e-49
ENSG00000105559	PLEKHA4	2808.9	1181.54	-1.24957	1.75092423133221e-50	7.01793734421583e-49
ENSG00000050555	LAMC3	1250.65	439.147	-1.50942	1.78085438834652e-50	7.12473183706752e-49
ENSG00000124766	SOX4	2475.78	5142.95	1.05416	1.82335503716369e-50	7.28133160697192e-49
ENSG00000173418	NAA20	9473.01	4663.91	-1.02223	1.9239175749156e-50	7.6687920394246e-49
ENSG00000125834	STK35	3847.37	1932.72	-0.993239	2.07917281931828e-50	8.27243732368761e-49
ENSG00000131746	TNS4	1082.3	2630.01	1.27979	2.37652326431081e-50	9.43819239254863e-49
ENSG00000161638	ITGA5	708.251	1931.51	1.44778	4.31669820957034e-50	1.71121177287611e-48
ENSG00000181751	C5orf30	834.313	167.415	-2.32295	4.32616366790085e-50	1.71183454333507e-48
ENSG00000011376	LARS2	6008.01	2938.29	-1.03185	4.73750930928427e-50	1.87118673702222e-48
ENSG00000186918	ZNF395	3856.35	1916.22	-1.00842	4.80071682216018e-50	1.89270442857675e-48
ENSG00000185262	UBALD2	939.547	2181.47	1.21428	5.89647845960879e-50	2.32049435423152e-48
ENSG00000075223	SEMA3C	7893.02	4552.05	-0.794216	6.26166168284172e-50	2.4597440567163e-48
ENSG00000110660	SLC35F2	689.711	1679.3	1.28472	8.83494259337045e-50	3.46431998543662e-48
ENSG00000158457	TSPAN33	2528.95	4906.74	0.955754	9.01562807963384e-50	3.52878843463502e-48
ENSG00000137876	RSL24D1	13435.8	27086.3	1.01157	1.46580201728281e-49	5.72692809779469e-48
ENSG00000125746	EML2	1815	3924.12	1.11285	1.61472203390808e-49	6.29741593224152e-48
ENSG00000145675	PIK3R1	2499.91	1101.7	-1.18123	1.7013394355715e-49	6.6233113682105e-48
ENSG00000138771	SHROOM3	3713.08	8110.97	1.12707	1.91812134600733e-49	7.45386080050591e-48
ENSG00000144824	PHLDB2	6699.83	12927.2	0.948054	2.28370291986902e-49	8.85864295428263e-48
ENSG00000091164	TXNL1	6769.12	3281.44	-1.04444	2.45527291186091e-49	9.50716746799858e-48
ENSG00000183010	PYCR1	5823.92	10340.1	0.828239	2.77839132822738e-49	1.07391510804425e-47
ENSG00000160209	PDXK	3763.22	6704.44	0.833426	3.20190747855022e-49	1.23541213104774e-47
ENSG00000105339	DENND3	36.0596	355.15	3.2894	3.67525474965302e-49	1.41552795721982e-47
ENSG00000184792	OSBP2	1068.81	2994.7	1.48676	4.31068269586115e-49	1.65731992157896e-47
ENSG00000172578	KLHL6	282.274	937.701	1.73223	4.43033266012596e-49	1.70030678587914e-47
ENSG00000035862	TIMP2	1502.5	3246.35	1.11113	5.31758472665164e-49	2.03721744192074e-47
ENSG00000077150	NFKB2	2285.89	4393.9	0.943123	5.77160814378502e-49	2.20725839488244e-47
ENSG00000221826	PSG3	5.46633	312.476	5.86309	6.03259067026931e-49	2.30300521292464e-47
ENSG00000250829	AC108865.1	24.3468	404.109	4.0557	6.05710078300391e-49	2.30829830190961e-47
ENSG00000143786	CNIH3	79.4069	461.109	2.54009	6.17132356436365e-49	2.34770140648529e-47
ENSG00000154734	ADAMTS1	795.438	158.308	-2.3258	6.64170370949554e-49	2.52221897087043e-47
ENSG00000104472	CHRAC1	1840.27	3682.66	1.00098	7.06562265271151e-49	2.67851331470973e-47
ENSG00000139372	TDG	4164.16	2151.73	-0.953178	8.8093574848542e-49	3.33371915709561e-47
ENSG00000138448	ITGAV	8886.06	16542.4	0.896402	9.22177399831659e-49	3.48370988466022e-47
ENSG00000128340	RAC2	577.601	1640.64	1.50755	1.06036325559741e-48	3.99876814510857e-47
ENSG00000114857	NKTR	3518.76	1815.81	-0.954983	1.24147797277621e-48	4.67364728501378e-47
ENSG00000086666	ZFAND6	3961.66	7312.9	0.884283	1.28403361248914e-48	4.82547397802678e-47
ENSG00000150782	IL18	9961.79	18539.6	0.896175	1.45340460651225e-48	5.45253036117847e-47
ENSG00000103187	COTL1	11220	18616.1	0.730627	1.48282374374461e-48	5.55329016569224e-47
ENSG00000148680	HTR7	13.9995	305.505	4.45711	1.60409691789573e-48	5.99710992545706e-47
ENSG00000214944	ARHGEF28	598.007	1458.04	1.28594	1.64757040129871e-48	6.14903899858195e-47
ENSG00000155903	RASA2	1426.23	3287.08	1.20508	2.37694598019431e-48	8.85596162105385e-47
ENSG00000071537	SEL1L	4645.44	9502.15	1.03214	3.00403136017677e-48	1.11731416833744e-46
ENSG00000206053	JPT2	17308	10592.9	-0.708312	3.34988395737094e-48	1.24381650225396e-46
ENSG00000164683	HEY1	1202.96	334.801	-1.84629	3.81589831347024e-48	1.41442630819297e-46
ENSG00000164091	WDR82	13634.5	8291.02	-0.717672	4.07650768919397e-48	1.50844697495703e-46
ENSG00000133812	SBF2	1788.47	3518.66	0.976522	4.56684606801443e-48	1.68701005347232e-46
ENSG00000154133	ROBO4	7.09597	309.874	5.47789	4.81612274593095e-48	1.77606812283617e-46
ENSG00000214706	IFRD2	8798.3	4914.17	-0.840282	6.22000977066084e-48	2.2898929009679e-46
ENSG00000033327	GAB2	596.58	1610.12	1.43189	6.60223957957636e-48	2.42649089904294e-46
ENSG00000132471	WBP2	2156.82	4107.45	0.929302	7.15479211917331e-48	2.62511865164389e-46
ENSG00000187079	TEAD1	5815.7	13060.3	1.16714	7.25496559495426e-48	2.65737624934102e-46
ENSG00000178538	CA8	2765.69	5549.97	1.00478	9.07555678368594e-48	3.31862349574108e-46
ENSG00000028203	VEZT	6214.78	3461.14	-0.84455	1.13525023619191e-47	4.14423672080561e-46
ENSG00000153944	MSI2	3275.7	1579.7	-1.05228	1.37711349982019e-47	5.01871077816823e-46
ENSG00000104679	R3HCC1	1940.14	820.875	-1.24008	1.67635411044399e-47	6.09900378034691e-46
ENSG00000153879	CEBPG	3374.74	6141.89	0.863795	1.8621397846049e-47	6.76359113724835e-46
ENSG00000168003	SLC3A2	30029.3	50896.7	0.761191	2.07760836433677e-47	7.53358859068204e-46
ENSG00000141526	SLC16A3	139.217	744.574	2.41699	2.2699797172886e-47	8.21740236889583e-46
ENSG00000158813	EDA	362.132	43.1209	-3.07203	2.57825346254569e-47	9.31780801364011e-46
ENSG00000198171	DDRGK1	3208.73	1510.11	-1.08712	4.22190830375967e-47	1.52325889615183e-45
ENSG00000116761	CTH	165.447	646.871	1.96606	4.25051803457851e-47	1.53103377179071e-45
ENSG00000243710	CFAP57	129.765	626.718	2.27558	5.2587392664412e-47	1.89105310536503e-45
ENSG00000227051	C14orf132	3104.19	1508.96	-1.04058	6.0514019138845e-47	2.1724933625939e-45
ENSG00000164050	PLXNB1	3237.99	1683.7	-0.943502	6.27217815685002e-47	2.24803158930803e-45
ENSG00000117318	ID3	13081.7	5570.01	-1.23203	7.03845358915334e-47	2.51592916146502e-45
ENSG00000123908	AGO2	2662.78	6521.5	1.29224	7.04283804191692e-47	2.51592916146502e-45
ENSG00000150054	MPP7	2225.58	4195.19	0.914743	8.41894726158711e-47	3.0025732305963e-45
ENSG00000147955	SIGMAR1	5805.67	3358.45	-0.789658	1.0623856095966e-46	3.7827207813617e-45
ENSG00000184675	AMER1	1122	8.90408	-6.96713	1.27247445484491e-46	4.52333378341917e-45
ENSG00000188191	PRKAR1B	6912.84	3814.41	-0.857848	1.34228737707763e-46	4.76369222333082e-45
ENSG00000023892	DEF6	521.887	79.5436	-2.71795	1.80586361874422e-46	6.39842266484471e-45
ENSG00000125835	SNRPB	20405.6	10119.4	-1.01183	1.87699607714172e-46	6.63960569930522e-45
ENSG00000205542	TMSB4X	26223.9	53181.9	1.02007	2.51427588761459e-46	8.8794068969112e-45
ENSG00000131981	LGALS3	3432.97	7791.19	1.18259	2.56184943845466e-46	9.03270621519526e-45
ENSG00000112144	ICK	4797.38	2249.66	-1.09285	2.6939258458469e-46	9.48296883788054e-45
ENSG00000198133	TMEM229B	62.7613	479.854	2.93991	3.06215687139147e-46	1.07617195460701e-44
ENSG00000092841	MYL6	17788	7602.94	-1.22633	3.19011201336833e-46	1.11932668119545e-44
ENSG00000077092	RARB	318.66	21.8631	-3.87906	3.20091249264048e-46	1.12130188191302e-44
ENSG00000198464	ZNF480	1319.87	504.469	-1.38668	3.73159711771698e-46	1.30509599839637e-44
ENSG00000089195	TRMT6	4101.27	2162.31	-0.923514	4.03657595444531e-46	1.40948652167781e-44
ENSG00000185070	FLRT2	1520.95	3314.78	1.12316	4.2763983521187e-46	1.49082671812447e-44
ENSG00000184106	TREML3P	283.883	11.5814	-4.59402	4.8947660409793e-46	1.70366142588435e-44
ENSG00000237009	GLIS3-AS1	541.141	1484.67	1.45794	5.8910621617814e-46	2.04714410121904e-44
ENSG00000038295	TLL1	2320.4	1057.88	-1.13419	6.24106423747943e-46	2.16529979080806e-44
ENSG00000128881	TTBK2	3077.72	6357.8	1.04678	9.25713873500798e-46	3.2065782161328e-44
ENSG00000163344	PMVK	2682.78	1280.03	-1.06821	9.81585186681651e-46	3.39468790877271e-44
ENSG00000126767	ELK1	5089.54	8480.91	0.736615	9.97605177826601e-46	3.4445972414e-44
ENSG00000204899	MZT1	2798.08	5181.22	0.888788	1.02597298611018e-45	3.53691545799892e-44
ENSG00000197467	COL13A1	16.6557	293.675	4.13841	1.14687770508829e-45	3.94744383446579e-44
ENSG00000165092	ALDH1A1	98.6295	546.818	2.47399	1.43755942018639e-45	4.94010118341072e-44
ENSG00000110811	P3H3	806.853	219.816	-1.87549	1.5889239926803e-45	5.45161833184803e-44
ENSG00000134291	TMEM106C	11824.6	6179.9	-0.936301	1.88832305774367e-45	6.46862514756931e-44
ENSG00000111331	OAS3	1627.97	620.555	-1.39052	2.51934073596962e-45	8.61662216384311e-44
ENSG00000112715	VEGFA	3446.1	6496.68	0.914416	3.64100992707366e-45	1.24333321667189e-43
ENSG00000179958	DCTPP1	8894	4154.14	-1.09834	3.81092095390524e-45	1.29930833277486e-43
ENSG00000072274	TFRC	37852.9	59419.1	0.650479	5.0438100072777e-45	1.71695410043657e-43
ENSG00000164211	STARD4	5752.43	10504	0.86877	6.0115987406337e-45	2.04318976633074e-43
ENSG00000168268	NT5DC2	4668.68	2644.66	-0.81995	6.16188781178667e-45	2.09099178890113e-43
ENSG00000169221	TBC1D10B	3689.71	1868.18	-0.981471	7.342610796255e-45	2.48776832040615e-43
ENSG00000082482	KCNK2	1071.12	242.674	-2.14705	8.55197008592401e-45	2.89299406151601e-43
ENSG00000101057	MYBL2	18492	10405.6	-0.829459	1.01257625532123e-44	3.42004727731863e-43
ENSG00000041982	TNC	5474.54	13401.7	1.29154	1.30266250495428e-44	4.39299125309932e-43
ENSG00000135750	KCNK1	1750.36	3372.39	0.946037	1.94296852589127e-44	6.54213191233328e-43
ENSG00000111424	VDR	2046.35	892.719	-1.19592	2.48121683864561e-44	8.34150479522349e-43
ENSG00000144815	NXPE3	13908.9	7823.97	-0.830019	3.43402126449616e-44	1.15268292723428e-42
ENSG00000134109	EDEM1	4608.13	8775.98	0.929288	3.76352258674117e-44	1.26133267033842e-42
ENSG00000011426	ANLN	20046.5	33506	0.741076	3.92093870266491e-44	1.31206226587324e-42
ENSG00000103550	KNOP1	5651.68	3219.98	-0.811369	3.92878773880419e-44	1.31266307131325e-42
ENSG00000139343	SNRPF	5751.06	3355.77	-0.777154	4.05379839652653e-44	1.35234714508125e-42
ENSG00000140105	WARS	9917.49	16590	0.742276	4.95444186871859e-44	1.65026294134092e-42
ENSG00000091136	LAMB1	5749.77	2685.59	-1.09854	5.36619099317584e-44	1.78467002294517e-42
ENSG00000110108	TMEM109	8480.65	4663.3	-0.862667	5.50570646887871e-44	1.82826552942061e-42
ENSG00000130558	OLFM1	2822.56	30.0994	-6.54669	5.93605386578743e-44	1.96815584137209e-42
ENSG00000111581	NUP107	10237.3	6212.6	-0.720578	6.73076961071275e-44	2.22824440059077e-42
ENSG00000114416	FXR1	41331.7	66420.9	0.684397	6.94648806410044e-44	2.29615315826149e-42
ENSG00000137699	TRIM29	16578.5	10007.9	-0.728296	7.52435276558979e-44	2.48337999039649e-42
ENSG00000213186	TRIM59	2045.08	3758.44	0.878339	1.08699057814611e-43	3.58211302378728e-42
ENSG00000150551	LYPD1	1726.82	705.087	-1.2935	1.63213813988743e-43	5.37045272007876e-42
ENSG00000081277	PKP1	9386.55	5481.2	-0.776109	1.72926368785426e-43	5.68141724355027e-42
ENSG00000119681	LTBP2	61.8069	407.253	2.72532	1.9669763393002e-43	6.45263463561051e-42
ENSG00000166387	PPFIBP2	1835.12	774.148	-1.24579	2.07040207818597e-43	6.78166142951429e-42
ENSG00000069956	MAPK6	12140.7	19953.3	0.71677	2.12959093972553e-43	6.96501507345525e-42
ENSG00000101365	IDH3B	8244.03	4686.86	-0.814408	2.29917301089981e-43	7.50223930477821e-42
ENSG00000198431	TXNRD1	84479.5	53940.5	-0.647203	2.30076975543143e-43	7.50223930477821e-42
ENSG00000115520	COQ10B	845.401	1884.09	1.15697	2.73234942981033e-43	8.89613589129236e-42
ENSG00000182544	MFSD5	1809.22	822.666	-1.13616	2.89477857074143e-43	9.41085135351682e-42
ENSG00000141756	FKBP10	4137.6	2273.52	-0.863904	2.94271425156393e-43	9.55236763935812e-42
ENSG00000131238	PPT1	26843.7	16062.2	-0.740991	3.34749264626783e-43	1.08500793036878e-41
ENSG00000134046	MBD2	4933.97	2605.1	-0.921086	3.54400588306907e-43	1.1469884114697e-41
ENSG00000151239	TWF1	18804.5	28883.9	0.619213	3.91113532784575e-43	1.26392039417298e-41
ENSG00000166123	GPT2	5128.49	8612.14	0.747668	4.01808301821982e-43	1.29654928820058e-41
ENSG00000185483	ROR1	191.456	850.94	2.14915	5.82932905550149e-43	1.87820462465816e-41
ENSG00000100592	DAAM1	1249.33	2642.35	1.08158	7.1678819637351e-43	2.30605864245745e-41
ENSG00000168672	FAM84B	1843.37	3583.1	0.95936	7.42044389793966e-43	2.38377637752479e-41
ENSG00000103540	CCP110	4214.15	2284.31	-0.88325	1.00020678904199e-42	3.20835562331162e-41
ENSG00000157514	TSC22D3	3429.33	6644.46	0.954426	1.03673691904265e-42	3.32062087924974e-41
ENSG00000076242	MLH1	7160.48	4164.61	-0.782114	1.42736757361698e-42	4.56504992128474e-41
ENSG00000168497	CAVIN2	1761.57	3361.7	0.931816	1.43089430167868e-42	4.56958940170847e-41
ENSG00000169083	AR	300.843	5.07282	-5.94516	1.48456370513097e-42	4.73401167383236e-41
ENSG00000168496	FEN1	11137.1	6533	-0.769346	1.5525170289752e-42	4.94343307728315e-41
ENSG00000198363	ASPH	16899.8	10817.2	-0.643719	1.95891564636808e-42	6.228317723731e-41
ENSG00000116990	MYCL	813.997	1890.45	1.21699	2.0612132005837e-42	6.54397467664085e-41
ENSG00000163902	RPN1	16221.6	24858.7	0.61583	2.12513717724425e-42	6.73705768294801e-41
ENSG00000111361	EIF2B1	3856.61	2042.69	-0.916824	2.27699294726708e-42	7.20792920708605e-41
ENSG00000204516	MICB	514.168	1310.65	1.34912	2.66122034620352e-42	8.41193906517159e-41
ENSG00000003096	KLHL13	7923.68	4850.51	-0.7079	2.80803092846809e-42	8.86307753317352e-41
ENSG00000144847	IGSF11	280.85	18.8861	-3.8835	3.01935687232583e-42	9.51624046795252e-41
ENSG00000173276	ZBTB21	2633.07	4897.97	0.895142	3.36852298447521e-42	1.06013138454805e-40
ENSG00000196083	IL1RAP	6438.23	11531.6	0.840667	4.04380404984382e-42	1.27080937705527e-40
ENSG00000133794	ARNTL	445.621	1223.48	1.45882	4.25456475137938e-42	1.33510827885543e-40
ENSG00000114302	PRKAR2A	6751.12	3854.68	-0.8084	4.87003056546167e-42	1.52603674539698e-40
ENSG00000166794	PPIB	19258.8	29763.6	0.628058	6.14468796466956e-42	1.92267552418318e-40
ENSG00000184384	MAML2	1018.73	2683.16	1.39612	6.38761622667781e-42	1.99580792880809e-40
ENSG00000149929	HIRIP3	3859.11	1521.78	-1.34232	8.36989187855789e-42	2.61140626611006e-40
ENSG00000197381	ADARB1	453.852	1503.49	1.72843	8.54442804470186e-42	2.66203128909936e-40
ENSG00000110958	PTGES3	54119.7	35056.2	-0.626475	9.19877033738392e-42	2.86178100424437e-40
ENSG00000126062	TMEM115	3060.65	1601.74	-0.934125	1.08425375923621e-41	3.3683321655126e-40
ENSG00000179761	PIPOX	4659.11	8148.54	0.806399	1.1635041410149e-41	3.60935962714836e-40
ENSG00000183780	SLC35F3	734.808	219.547	-1.74448	1.29721680769606e-41	4.01840703686877e-40
ENSG00000065485	PDIA5	1033.15	2167.65	1.06923	1.56426697295555e-41	4.83873966356179e-40
ENSG00000147852	VLDLR	5218.25	8961.79	0.78021	1.6184085040772e-41	4.99908404592735e-40
ENSG00000109756	RAPGEF2	1259.47	2937.06	1.22158	1.71618531953001e-41	5.2935650737822e-40
ENSG00000039560	RAI14	10428.8	16519.8	0.663533	1.91998617938276e-41	5.91377561274655e-40
ENSG00000197763	TXNRD3	1457.48	2844.12	0.96445	2.37529852650316e-41	7.30581180832547e-40
ENSG00000106804	C5	729.724	214.86	-1.76355	2.47282412228552e-41	7.59500258748431e-40
ENSG00000235385	LINC02154	13.0374	244.4	4.23783	2.51652054944999e-41	7.71827886764832e-40
ENSG00000128165	ADM2	346.724	1006.89	1.53911	2.60639174165351e-41	7.98262691045406e-40
ENSG00000168393	DTYMK	6098.84	3052.57	-0.998159	2.67662452895217e-41	8.18616731816627e-40
ENSG00000120896	SORBS3	8522.01	5072.7	-0.748449	3.55654900222484e-41	1.08620012062315e-39
ENSG00000029639	TFB1M	1020.56	2450.82	1.26468	3.57340738242082e-41	1.08981386329695e-39
ENSG00000168542	COL3A1	256.817	8.46004	-4.94144	3.79869281813381e-41	1.15689403185974e-39
ENSG00000117335	CD46	10479.9	18241.9	0.799609	5.4198080846588e-41	1.64829058215626e-39
ENSG00000100625	SIX4	1947.53	3676.26	0.916335	5.75582165498781e-41	1.74802852614504e-39
ENSG00000117143	UAP1	4122.73	6983.54	0.760212	5.85466315442692e-41	1.7755596621062e-39
ENSG00000149531	FRG1BP	251.727	11.6814	-4.45024	6.99612700686046e-41	2.11877120135143e-39
ENSG00000102038	SMARCA1	2910.06	1501.34	-0.955068	7.70462461925617e-41	2.33008480117086e-39
ENSG00000175066	GK5	2181.09	3988.12	0.871125	8.35499725603787e-41	2.52325571726915e-39
ENSG00000090776	EFNB1	8159.17	4509.47	-0.855619	8.64439508155063e-41	2.60494002273504e-39
ENSG00000103257	SLC7A5	76824.6	156640	1.0278	8.64949647836759e-41	2.60494002273504e-39
ENSG00000135269	TES	3218.58	5647.33	0.811609	9.78184633807808e-41	2.94188011088606e-39
ENSG00000164051	CCDC51	3120.37	1634.34	-0.932469	1.1439536752036e-40	3.43566364170567e-39
ENSG00000167196	FBXO22	4542.01	7680.23	0.757901	1.15573622828787e-40	3.46624956766171e-39
ENSG00000140983	RHOT2	5813.71	3426.78	-0.762477	1.60052172976705e-40	4.79360679395977e-39
ENSG00000005486	RHBDD2	2516.52	4470.64	0.828839	1.89430724468406e-40	5.6656770060316e-39
ENSG00000132635	PCED1A	1388.52	554.527	-1.32585	1.94329208568488e-40	5.80417983278113e-39
ENSG00000119411	BSPRY	410.973	1055.24	1.36131	2.11644195644828e-40	6.31264475703224e-39
ENSG00000185122	HSF1	2924.26	5083.62	0.797693	2.1357075564051e-40	6.36135750729233e-39
ENSG00000112414	ADGRG6	2049.1	4616.89	1.17133	2.16838833602991e-40	6.44983987359019e-39
ENSG00000130956	HABP4	324.856	934.541	1.52548	3.09008811881587e-40	9.17883161211006e-39
ENSG00000074695	LMAN1	3998.03	7956.24	0.992529	3.14439364246518e-40	9.32736412355882e-39
ENSG00000168615	ADAM9	12701.8	23281.5	0.874094	4.4059135453952e-40	1.30516160270969e-38
ENSG00000162542	TMCO4	989.084	363.82	-1.44177	4.47243961611849e-40	1.3230611273658e-38
ENSG00000124145	SDC4	1544.37	3168.51	1.03599	5.64400516291768e-40	1.66736523096331e-38
ENSG00000143870	PDIA6	20468.6	31078.8	0.602473	5.89088088651986e-40	1.73793008358227e-38
ENSG00000124151	NCOA3	6425.99	3556.19	-0.853552	6.54775645339045e-40	1.92909715944726e-38
ENSG00000119801	YPEL5	1680.2	3465.56	1.04421	7.16806360846788e-40	2.10898631324311e-38
ENSG00000100842	EFS	685.236	187.659	-1.86809	7.37573775173376e-40	2.16714766136307e-38
ENSG00000138622	HCN4	63.0282	387.943	2.62594	8.19470656333003e-40	2.40451985276385e-38
ENSG00000154642	C21orf91	3844.43	1935.01	-0.98942	1.09846233123042e-39	3.21879151221628e-38
ENSG00000167632	TRAPPC9	1476.41	3101.97	1.07207	1.20068599830431e-39	3.51358639503788e-38
ENSG00000105376	ICAM5	2499.43	4604.84	0.881381	1.32008260431006e-39	3.85777239782471e-38
ENSG00000172037	LAMB2	6754.5	3487.87	-0.95364	1.55101477017167e-39	4.52654162535699e-38
ENSG00000161217	PCYT1A	11229.1	7174.26	-0.646328	1.61174386221776e-39	4.6974534823024e-38
ENSG00000169432	SCN9A	286.854	4.02097	-6.11176	1.6190875090259e-39	4.71252262358625e-38
ENSG00000151748	SAV1	6527.15	10346.5	0.664601	1.66243827590965e-39	4.83221334783174e-38
ENSG00000170989	S1PR1	8.38574	271.399	5.00267	1.77624770886891e-39	5.1561118231745e-38
ENSG00000247315	ZCCHC3	2624.09	1306.25	-1.00628	1.8164683591105e-39	5.26581549451232e-38
ENSG00000135605	TEC	92.4391	470.578	2.34627	2.28616046704005e-39	6.61857190484597e-38
ENSG00000104529	EEF1D	13181.7	21393.5	0.698706	2.62863184802996e-39	7.59990039902423e-38
ENSG00000149346	SLX4IP	1531.76	655.297	-1.22432	2.70769676433596e-39	7.80767242524747e-38
ENSG00000166173	LARP6	2396.08	4201.07	0.810271	2.70669987113379e-39	7.80767242524747e-38
ENSG00000171843	MLLT3	1996.11	792.55	-1.33441	2.7873885412809e-39	8.02679058819854e-38
ENSG00000110841	PPFIBP1	5260.15	9892.04	0.910919	2.87537980916777e-39	8.2691957270549e-38
ENSG00000137642	SORL1	2496.81	5681.34	1.18588	3.03862620925367e-39	8.72709545979558e-38
ENSG00000127564	PKMYT1	5704.74	3017.22	-0.918565	3.29220305435412e-39	9.44287447494904e-38
ENSG00000090339	ICAM1	42.3018	335.963	2.98653	3.42591514692694e-39	9.80046755223795e-38
ENSG00000179632	MAF1	3679.6	6624.95	0.84788	3.42205298984223e-39	9.80046755223795e-38
ENSG00000178878	APOLD1	276.446	849.815	1.6206	3.51701598562104e-39	1.00478227446913e-37
ENSG00000150938	CRIM1	5092.33	21518.1	2.07912	3.70605146022159e-39	1.05739499820322e-37
ENSG00000128272	ATF4	27779.5	42266.5	0.605504	3.87325803273462e-39	1.10364950304622e-37
ENSG00000123836	PFKFB2	1638.59	3409.34	1.05625	4.15997808362357e-39	1.18379218852091e-37
ENSG00000104327	CALB1	86.39	478.068	2.4745	4.18898398064297e-39	1.19048399261156e-37
ENSG00000159263	SIM2	346.043	919.996	1.41099	4.27106374505444e-39	1.21222180952566e-37
ENSG00000169683	LRRC45	1777.74	828.562	-1.10124	4.32991193013719e-39	1.22731778160908e-37
ENSG00000074071	MRPS34	8217.99	4553.16	-0.852103	4.37300386333577e-39	1.23791404402837e-37
ENSG00000160145	KALRN	436.725	72.9738	-2.58733	4.42995132537309e-39	1.25239979842751e-37
ENSG00000101224	CDC25B	15725.4	9600.7	-0.711834	4.48276139377849e-39	1.26567966227465e-37
ENSG00000104219	ZDHHC2	1163.29	424.201	-1.45327	5.030282880463e-39	1.41842202834798e-37
ENSG00000086619	ERO1B	793.027	1681.79	1.08438	6.40772000158147e-39	1.80448052615964e-37
ENSG00000156639	ZFAND3	2274.15	4164.63	0.873157	6.55953951818496e-39	1.84483858511443e-37
ENSG00000114353	GNAI2	12963.2	8213.51	-0.658443	8.13142362389142e-39	2.2839610085552e-37
ENSG00000124429	POF1B	374.489	2.82084	-7.07449	1.14985444153677e-38	3.2255425239694e-37
ENSG00000168994	PXDC1	777.022	1649.89	1.08569	1.17128203042869e-38	3.28140562633279e-37
ENSG00000178573	MAF	1059.48	333.112	-1.67285	1.2377721501126e-38	3.46320661974729e-37
ENSG00000179178	TMEM125	305.974	903.422	1.56143	1.33372505923728e-38	3.72686780728107e-37
ENSG00000137563	GGH	2158.89	4392.71	1.02524	1.35080071876597e-38	3.76972494024727e-37
ENSG00000139263	LRIG3	3196.09	1579.67	-1.01583	1.35408687933923e-38	3.7740385464771e-37
ENSG00000148408	CACNA1B	87.5404	482.18	2.46031	1.58510386093608e-38	4.41224545834891e-37
ENSG00000120907	ADRA1A	619.33	147.437	-2.07142	1.60113751164529e-38	4.4511622823739e-37
ENSG00000198707	CEP290	3643.16	1727.58	-1.0766	1.6512987364788e-38	4.58473262507124e-37
ENSG00000196517	SLC6A9	1099.87	2480.87	1.17394	1.7916887617152e-38	4.9681558962957e-37
ENSG00000166974	MAPRE2	2100.37	1037.67	-1.01699	1.9143638906114e-38	5.30154107331003e-37
ENSG00000160200	CBS	385.01	1112.94	1.53408	1.96649622153731e-38	5.43896735558865e-37
ENSG00000168502	MTCL1	2401.25	5727.2	1.25405	2.08596794380897e-38	5.7620546361215e-37
ENSG00000100219	XBP1	6841.7	11498.4	0.749145	2.31829090023887e-38	6.3956513843231e-37
ENSG00000068912	ERLEC1	2781.36	4881.49	0.811547	2.58818511232344e-38	7.13115704899892e-37
ENSG00000165804	ZNF219	2908.88	5021.4	0.787831	2.79433764934842e-38	7.68939309498364e-37
ENSG00000149527	PLCH2	1901.78	879.789	-1.11239	2.93294869912048e-38	8.06059056929385e-37
ENSG00000154134	ROBO3	1039.82	2154.19	1.0515	3.19143919109829e-38	8.75989461009813e-37
ENSG00000138613	APH1B	359.22	978.743	1.44443	4.08390326842527e-38	1.11953676956427e-36
ENSG00000116852	KIF21B	148.609	670.903	2.17933	4.57734031753218e-38	1.25322029602737e-36
ENSG00000151474	FRMD4A	8.84754	229.748	4.74108	5.16877508625657e-38	1.41336341702884e-36
ENSG00000183087	GAS6	2143.72	3812.29	0.830726	5.65269231089973e-38	1.54374030314294e-36
ENSG00000185361	TNFAIP8L1	870.509	1893.7	1.121	5.6621578157021e-38	1.54438025252433e-36
ENSG00000160886	LY6K	26.0349	265.187	3.34575	6.05871705526349e-38	1.65046759580821e-36
ENSG00000163686	ABHD6	1459.82	603.516	-1.27632	8.72743215164719e-38	2.37447476507299e-36
ENSG00000092068	SLC7A8	1559.66	701.381	-1.15351	9.02169622023194e-38	2.45145940901641e-36
ENSG00000120137	PANK3	6338.84	11572	0.868315	1.33141196136433e-37	3.61330875722455e-36
ENSG00000123700	KCNJ2	628.516	158.347	-1.99323	1.3855517498721e-37	3.75553801802832e-36
ENSG00000147257	GPC3	6858.27	3320.61	-1.04707	1.43826684347816e-37	3.8935553350787e-36
ENSG00000081377	CDC14B	1044.88	2205.92	1.07732	1.4769633561545e-37	3.99332586220127e-36
ENSG00000114902	SPCS1	5830.28	3389.19	-0.782282	1.49496292482802e-37	4.03695841369499e-36
ENSG00000181938	GINS3	3610.07	1948.48	-0.890186	1.87201508540181e-37	5.04885262585235e-36
ENSG00000113389	NPR3	57.8768	352.883	2.60012	2.32055692193248e-37	6.25080202424645e-36
ENSG00000166833	NAV2	3686.34	6964.18	0.917397	2.32646153959408e-37	6.25893201297245e-36
ENSG00000185658	BRWD1	2890.42	5390.86	0.898901	2.47922133001685e-37	6.66164006444676e-36
ENSG00000106591	MRPL32	7079.51	3894.06	-0.862396	2.70057906209287e-37	7.24744509683437e-36
ENSG00000170364	SETMAR	1051.66	406.477	-1.3725	4.21086743557283e-37	1.12865821351003e-35
ENSG00000204852	TCTN1	2331.23	1170.4	-0.993432	4.32188543086025e-37	1.15698473682437e-35
ENSG00000024526	DEPDC1	9417.85	15630.4	0.730818	4.64861040297842e-37	1.24291575805406e-35
ENSG00000100078	PLA2G3	910.507	1922.6	1.07793	5.31524071005969e-37	1.4194049206519e-35
ENSG00000183255	PTTG1IP	7700.59	12641.8	0.715341	5.79649441755477e-37	1.54601703505852e-35
ENSG00000111530	CAND1	21193.4	13722.3	-0.627102	6.94189846732772e-37	1.84923988164047e-35
ENSG00000163694	RBM47	519.682	1345.08	1.3702	7.09383463409122e-37	1.88739521724704e-35
ENSG00000102007	PLP2	16116	10618.5	-0.60196	7.29961136028497e-37	1.93976437176985e-35
ENSG00000171320	ESCO2	5380.8	2870.37	-0.906343	9.11557714325643e-37	2.419365664313e-35
ENSG00000136045	PWP1	6189.42	3559.67	-0.797972	9.45484543986541e-37	2.50634313591738e-35
ENSG00000070159	PTPN3	4371.43	7470.46	0.772945	9.57904049887136e-37	2.53616500827261e-35
ENSG00000141682	PMAIP1	698.318	1612.78	1.20649	1.00545186857229e-36	2.65880711196605e-35
ENSG00000147010	SH3KBP1	1326.71	3132.93	1.23929	1.07644099060802e-36	2.84306290381781e-35
ENSG00000163053	SLC16A14	5741.54	3369.49	-0.769184	1.09086189638076e-36	2.87764590767889e-35
ENSG00000128040	SPINK2	84.5243	410.025	2.28349	1.23346901672463e-36	3.24988361587569e-35
ENSG00000188342	GTF2F2	3944.14	6895.89	0.806524	1.26643981555694e-36	3.33270400006513e-35
ENSG00000106524	ANKMY2	3391.63	5620.59	0.729103	1.41579411684712e-36	3.72122177329854e-35
ENSG00000101246	ARFRP1	1902.34	923.076	-1.04416	1.41759871689565e-36	3.72145406503211e-35
ENSG00000167553	TUBA1C	50407	31367.4	-0.684353	1.69366298258214e-36	4.44079662809081e-35
ENSG00000091490	SEL1L3	7779.73	13933.2	0.840543	1.7141928880701e-36	4.48919789672852e-35
ENSG00000132155	RAF1	7529.43	4629.09	-0.701657	1.73456389006472e-36	4.53706675418136e-35
ENSG00000179918	SEPHS2	6258.7	3659.26	-0.773848	1.96045959298159e-36	5.12175973665215e-35
ENSG00000166886	NAB2	3610.31	1961.53	-0.879904	2.72132417438524e-36	7.10098596839586e-35
ENSG00000178919	FOXE1	266.458	3.66042	-6.13206	3.1778644483403e-36	8.2823092184869e-35
ENSG00000041880	PARP3	1338.19	572.666	-1.22552	3.47181626872764e-36	9.03755870001082e-35
ENSG00000099954	CECR2	458.9	1345.24	1.55246	3.5602699189784e-36	9.25670178934384e-35
ENSG00000101333	PLCB4	817.112	1.41479	-9.2013	3.77126476618689e-36	9.79354553173612e-35
ENSG00000107518	ATRNL1	42.8432	305.53	2.82825	3.8909505461317e-36	1.00922693352057e-34
ENSG00000128791	TWSG1	7289.22	11268.6	0.628573	3.90055859777702e-36	1.01051030626281e-34
ENSG00000164054	SHISA5	7167.11	4354.17	-0.718877	4.3727362525451e-36	1.1314846408137e-34
ENSG00000100353	EIF3D	17268.5	26220.1	0.602546	4.73476958703456e-36	1.22370373927601e-34
ENSG00000120254	MTHFD1L	4246.88	7462.89	0.813658	4.91370570908652e-36	1.26843803090276e-34
ENSG00000151553	FAM160B1	1358.63	2484.55	0.870606	4.94241434541616e-36	1.27433189852561e-34
ENSG00000100167	2025-09-03	2887.23	1515.1	-0.93125	5.01253029800141e-36	1.2908753798321e-34
ENSG00000127314	RAP1B	9467.55	5704.77	-0.730668	5.24988934536132e-36	1.35039858321251e-34
ENSG00000164463	CREBRF	312.304	854.439	1.45099	5.67040328803079e-36	1.45683678788696e-34
ENSG00000089050	RBBP9	2657.13	1390.2	-0.933982	6.37027113929574e-36	1.63470957851466e-34
ENSG00000225733	FGD5-AS1	11235.6	7100.08	-0.662248	6.63791265714451e-36	1.70137704559718e-34
ENSG00000156515	HK1	10849.8	6851.53	-0.663254	7.16957659767213e-36	1.83547932637453e-34
ENSG00000188229	TUBB4B	63289.4	42888.4	-0.561372	7.46486895454069e-36	1.90882333030967e-34
ENSG00000146950	SHROOM2	1590.41	722.083	-1.13902	7.52153419310549e-36	1.92104767306595e-34
ENSG00000099139	PCSK5	686.877	1712.46	1.31696	7.76116605594042e-36	1.97991911478838e-34
ENSG00000164808	SPIDR	3065.46	5029.29	0.714186	8.53727281602089e-36	2.17534928017153e-34
ENSG00000137710	RDX	26937.7	40755.9	0.597365	8.67455959321494e-36	2.20773650492104e-34
ENSG00000162909	CAPN2	14986.3	24120.2	0.686604	8.91311517791323e-36	2.26579120185077e-34
ENSG00000174780	SRP72	13451.8	21504.1	0.676923	9.03045704191177e-36	2.29293244141469e-34
ENSG00000132199	ENOSF1	21426.5	14138.9	-0.599719	9.14871520057648e-36	2.32024257788655e-34
ENSG00000176399	DMRTA1	874.817	282.792	-1.63	9.87302941785981e-36	2.50101366701954e-34
ENSG00000160446	ZDHHC12	3032.1	1732.72	-0.807237	1.00564583307426e-35	2.54450691299677e-34
ENSG00000248323	LUCAT1	373.945	65.3148	-2.52468	1.05680748750617e-35	2.67084074115195e-34
ENSG00000090863	GLG1	10022.3	17814.7	0.829729	1.07235471448513e-35	2.70697783805536e-34
ENSG00000122378	PRXL2A	1245.51	474.935	-1.39265	1.07529349059444e-35	2.71124000581974e-34
ENSG00000152661	GJA1	26457.7	16778.9	-0.657091	1.1989240559785e-35	3.01945054934236e-34
ENSG00000116044	NFE2L2	9928.24	6092.74	-0.704657	1.20048254531671e-35	3.01986815691967e-34
ENSG00000187840	EIF4EBP1	4172.81	7214.27	0.790017	1.28431285898055e-35	3.22700348020095e-34
ENSG00000139641	ESYT1	14370.7	8475.59	-0.761684	1.44221934475266e-35	3.61956993884451e-34
ENSG00000196653	ZNF502	385.89	81.945	-2.23549	1.80168824584883e-35	4.51650958647236e-34
ENSG00000102760	RGCC	207.293	700.114	1.75363	1.82900614933589e-35	4.57969622889138e-34
ENSG00000095787	WAC	29925.4	45140.3	0.593008	2.01157046274122e-35	5.0310142922815e-34
ENSG00000151718	WWC2	2479.14	4931.14	0.992205	2.12452955145118e-35	5.30740769512297e-34
ENSG00000120915	EPHX2	1385.63	588.932	-1.23329	2.31919201365964e-35	5.78703793143793e-34
ENSG00000104331	IMPAD1	16600.3	28376.3	0.773405	2.38464642653891e-35	5.94352564518042e-34
ENSG00000066654	THUMPD1	4480.67	2535.51	-0.822101	2.39206119897205e-35	5.95516131326177e-34
ENSG00000106610	STAG3L4	1751.38	3249.62	0.89186	2.5544639085783e-35	6.35217837082704e-34
ENSG00000187778	MCRS1	4824.08	2938.26	-0.715323	3.18776222479623e-35	7.91791936798184e-34
ENSG00000167355	OR51B5	11.9533	195.352	4.02972	3.51856223608414e-35	8.72957706261425e-34
ENSG00000000003	TSPAN6	3495.82	1909.86	-0.872046	3.57110638170739e-35	8.84981380353634e-34
ENSG00000167766	ZNF83	348.386	2.61005	-7.15737	3.63554852477047e-35	8.99922764967157e-34
ENSG00000197879	MYO1C	11985.8	21573.8	0.847988	3.79223890137356e-35	9.37638635546e-34
ENSG00000167118	URM1	4912.77	2723.42	-0.850657	4.42066306706436e-35	1.09177286954697e-33
ENSG00000145246	ATP10D	1111.85	2168.59	0.962834	4.60076609774909e-35	1.13496031926725e-33
ENSG00000153162	BMP6	1121.57	374.359	-1.58245	4.67070001051656e-35	1.15090294350047e-33
ENSG00000175832	ETV4	2121.92	4022.41	0.922779	4.76690938263744e-35	1.17327653862781e-33
ENSG00000156398	SFXN2	3876.36	2220.66	-0.803694	4.80601043706163e-35	1.18155930064903e-33
ENSG00000100027	YPEL1	84.4697	416.319	2.29707	5.20757505029124e-35	1.27883417203302e-33
ENSG00000079999	KEAP1	9833.72	5729.2	-0.779718	5.45710624328819e-35	1.33859606085363e-33
ENSG00000136114	THSD1	194.457	662.804	1.76743	5.6557409605786e-35	1.38575239535804e-33
ENSG00000143322	ABL2	1436.63	3387.47	1.23752	5.70829959316481e-35	1.39705156183054e-33
ENSG00000185432	METTL7A	1133.32	389.092	-1.54568	5.75369391055323e-35	1.40657383039951e-33
ENSG00000119392	GLE1	8078.34	4864.12	-0.731912	6.40237528271429e-35	1.56339082917091e-33
ENSG00000123374	CDK2	6050.24	3317.26	-0.866463	6.99235232203372e-35	1.70553619517412e-33
ENSG00000106546	AHR	5880.12	9581.71	0.704365	7.58827176909315e-35	1.84880994428108e-33
ENSG00000136193	SCRN1	514.427	1185.1	1.2043	8.16349637965268e-35	1.98672565091345e-33
ENSG00000074966	TXK	1.00536	1226.25	10.3415	8.25125536761428e-35	2.00583207837834e-33
ENSG00000006432	MAP3K9	1273.04	3116.2	1.29178	8.6827399581242e-35	2.10835983484843e-33
ENSG00000163629	PTPN13	5794.38	10445	0.84987	8.69893101564271e-35	2.10992863694851e-33
ENSG00000088930	XRN2	9554.57	6083.29	-0.651405	9.03300007425751e-35	2.1885092023486e-33
ENSG00000213366	GSTM2	735.649	234.86	-1.64561	9.1424197329978e-35	2.21254720413308e-33
ENSG00000090612	ZNF268	505.581	1.69922	-8.18858	1.07221788275386e-34	2.59197018613541e-33
ENSG00000065060	UHRF1BP1	2948.21	5862.34	0.991411	1.23166386401659e-34	2.97409790950287e-33
ENSG00000240065	PSMB9	391.633	63.6491	-2.62449	1.28635941803897e-34	3.10271608684727e-33
ENSG00000180628	PCGF5	7827.85	12260.3	0.647142	1.2982529331166e-34	3.12792406685559e-33
ENSG00000114030	KPNA1	5134.32	8418.65	0.713219	1.37210588732597e-34	3.3021913496977e-33
ENSG00000140545	MFGE8	1760.65	3227.58	0.873668	1.50618959301674e-34	3.62086642294622e-33
ENSG00000177666	PNPLA2	831.377	1745.96	1.06958	1.52513623789478e-34	3.66235373006759e-33
ENSG00000146242	TPBG	957.988	1884.57	0.975396	1.53023275636118e-34	3.67052733284689e-33
ENSG00000129255	MPDU1	3623.79	2108.96	-0.781092	1.54598809191099e-34	3.70422163370142e-33
ENSG00000132341	RAN	42529.2	25874.8	-0.716892	1.94573608212565e-34	4.65688092768352e-33
ENSG00000185634	SHC4	62.6369	325.118	2.37528	1.9794793332937e-34	4.73241784599125e-33
ENSG00000178252	WDR6	9245.06	5266.26	-0.811844	2.11737997504385e-34	5.05652724436683e-33
ENSG00000132359	RAP1GAP2	1904.72	971.915	-0.970529	2.24378876268489e-34	5.35250995930243e-33
ENSG00000033011	ALG1	1674.69	800.077	-1.06535	2.26809477249043e-34	5.40454582930577e-33
ENSG00000112759	SLC29A1	3079.2	1710.49	-0.848521	2.35264056657848e-34	5.59985269436748e-33
ENSG00000080839	RBL1	3085.7	1659.18	-0.895296	2.48696441603381e-34	5.91308513128038e-33
ENSG00000104714	ERICH1	1336.22	592.408	-1.17389	2.53524273009903e-34	6.02127090465142e-33
ENSG00000090013	BLVRB	3327.27	1754.86	-0.922547	2.84623619955735e-34	6.75249297059099e-33
ENSG00000182175	RGMA	1142.56	378.746	-1.59239	3.74882885742089e-34	8.88410982997973e-33
ENSG00000087510	TFAP2C	201.155	675.522	1.74736	3.97569919500303e-34	9.41146957908796e-33
ENSG00000075711	DLG1	13260.1	20422.8	0.623138	4.56373468897476e-34	1.07917146124022e-32
ENSG00000170044	ZPLD1	104.294	440.132	2.07565	5.44540374320365e-34	1.2862541913685e-32
ENSG00000157107	FCHO2	1399.91	2646.98	0.918735	6.97433560577199e-34	1.64560928482655e-32
ENSG00000136960	ENPP2	361.709	65.2656	-2.46432	7.20903880399119e-34	1.69913910245375e-32
ENSG00000185697	MYBL1	715.526	1642.52	1.19918	7.84752577993258e-34	1.84761942466947e-32
ENSG00000103479	RBL2	5888.51	9140.54	0.634447	9.84384588889405e-34	2.31511880970476e-32
ENSG00000128191	DGCR8	2899.27	1527.6	-0.924104	1.21546759275979e-33	2.85549287989202e-32
ENSG00000275993	SIK1B	488.714	1199.32	1.29502	1.23834110216007e-33	2.90608100208215e-32
ENSG00000236404	VLDLR-AS1	97.5236	405.554	2.0593	1.27409666167371e-33	2.98675805532246e-32
ENSG00000136542	GALNT5	451.703	1074.1	1.2498	1.34851468296351e-33	3.15779615392881e-32
ENSG00000173457	PPP1R14B	6167.08	3855.26	-0.677622	1.3888462048097e-33	3.24873151079757e-32
ENSG00000135390	ATP5MC2	7111.35	3782.6	-0.910744	1.39653938291475e-33	3.2632068943021e-32
ENSG00000184083	FAM120C	1746.87	748.915	-1.22292	1.55881782917205e-33	3.63847209986724e-32
ENSG00000135317	SNX14	2067.84	3629.98	0.812197	1.61180317105335e-33	3.75810107108826e-32
ENSG00000104299	INTS9	2461.01	1244.17	-0.983683	1.84058565692762e-33	4.28692367183872e-32
ENSG00000241553	ARPC4	3526.19	1947.35	-0.856346	1.88179653089673e-33	4.37820557682025e-32
ENSG00000101003	GINS1	4432.04	2583.53	-0.778638	1.95516324377428e-33	4.54402569967862e-32
ENSG00000102312	PORCN	3106.39	5251.21	0.757261	2.02614004777636e-33	4.70394226937715e-32
ENSG00000139793	MBNL2	3110.43	5525.3	0.828906	2.08426741883175e-33	4.83371708127782e-32
ENSG00000171135	JAGN1	2525.96	1293.57	-0.965444	2.38804433616104e-33	5.53230271210642e-32
ENSG00000102390	PBDC1	735.597	250.151	-1.55576	2.39731393613014e-33	5.54785009509562e-32
ENSG00000117450	PRDX1	110609	73655.4	-0.586589	3.1059542885822e-33	7.18011863471392e-32
ENSG00000132623	ANKEF1	3650.68	2150.7	-0.763249	3.5806598407256e-33	8.26869307628263e-32
ENSG00000144554	FANCD2	6289.85	3996.79	-0.654181	3.62138950019581e-33	8.35385211938787e-32
ENSG00000185624	P4HB	22085.5	32836.4	0.57216	4.06950403131829e-33	9.37759037355004e-32
ENSG00000137364	TPMT	3639.78	5947.79	0.708719	4.10077299938041e-33	9.43961377054828e-32
ENSG00000033170	FUT8	1212.9	2356.24	0.9586	5.18299810452419e-33	1.19181474971901e-31
ENSG00000104177	MYEF2	4189.81	6794.2	0.697661	5.29023181152865e-33	1.21518418009732e-31
ENSG00000105767	CADM4	1767.64	3516.66	0.992493	5.3109485604687e-33	1.21865194270056e-31
ENSG00000010270	STARD3NL	4421.61	2469.7	-0.840092	6.69054751962323e-33	1.53359230883203e-31
ENSG00000183722	LHFPL6	462.606	1130.42	1.28893	6.83369786979037e-33	1.56475084063922e-31
ENSG00000125247	TMTC4	1381.62	2819.57	1.02862	7.03217340148891e-33	1.60849839702411e-31
ENSG00000166226	CCT2	24388.8	16309.5	-0.58054	7.16586297648232e-33	1.63735060887295e-31
ENSG00000125885	MCM8	1693.61	874.099	-0.954698	7.80894026135657e-33	1.78241116449743e-31
ENSG00000151090	THRB	750.884	1645.4	1.13213	8.20539026578261e-33	1.87093251864595e-31
ENSG00000120868	APAF1	1864.81	908.795	-1.03648	8.31082715241256e-33	1.89298294089195e-31
ENSG00000187446	CHP1	6346.21	10236.8	0.689833	9.08803536110149e-33	2.06783797240425e-31
ENSG00000008952	SEC62	5385.77	8940.03	0.73096	1.20579670475341e-32	2.74072282451498e-31
ENSG00000071894	CPSF1	4169.4	6954.04	0.738094	1.27362747077702e-32	2.8918678613957e-31
ENSG00000167034	NKX3-1	584.463	173.247	-1.75151	1.59470600205232e-32	3.61711348833708e-31
ENSG00000183049	CAMK1D	938.62	305.782	-1.62159	1.70156581341042e-32	3.85546009383402e-31
ENSG00000091409	ITGA6	9182.73	17140.3	0.900341	1.74312116996929e-32	3.94549472334177e-31
ENSG00000168077	SCARA3	8580.3	5087.3	-0.754476	1.89049770968783e-32	4.27461442511688e-31
ENSG00000186480	INSIG1	3709.3	5794.01	0.643339	1.91720305149693e-32	4.33048239256869e-31
ENSG00000178188	SH2B1	2819.88	1576.96	-0.838661	2.05866165067959e-32	4.64516329171034e-31
ENSG00000198053	SIRPA	3698.97	1860.43	-0.991343	2.08482801500294e-32	4.69931503922285e-31
ENSG00000155974	GRIP1	193.424	10.9477	-4.1274	2.22473785517354e-32	5.00947203027861e-31
ENSG00000164081	TEX264	2830.71	1550.56	-0.869205	3.13015486995952e-32	7.04090022823674e-31
ENSG00000189060	H1F0	12194.2	7878.69	-0.630171	3.21523220480882e-32	7.22477669731341e-31
ENSG00000128944	KNSTRN	3655.38	5890.01	0.688633	3.32260649720267e-32	7.45832290738537e-31
ENSG00000104343	UBE2W	1781.49	3152.4	0.824036	3.62562230398831e-32	8.13009245498268e-31
ENSG00000181790	ADGRB1	198.345	616.1	1.6355	3.69694126899912e-32	8.28145397489431e-31
ENSG00000140406	TLNRD1	1860.67	3214.11	0.787913	4.23404184349516e-32	9.47481561757988e-31
ENSG00000108106	UBE2S	12042.8	20760.4	0.785688	5.96237150310788e-32	1.33286663580816e-30
ENSG00000152689	RASGRP3	2.67391	2967.43	10.0734	6.08230284978004e-32	1.35827657049053e-30
ENSG00000139428	MMAB	3581.41	2051.15	-0.804045	6.33169343769114e-32	1.41251481998863e-30
ENSG00000175782	SLC35E3	1466.11	715.61	-1.03542	6.68203718916696e-32	1.48913971644292e-30
ENSG00000140937	CDH11	1785.03	3669.59	1.03888	6.84204523383972e-32	1.52323315041664e-30
ENSG00000131370	SH3BP5	2435.95	1102.32	-1.14454	8.59772875000487e-32	1.91213487400108e-30
ENSG00000257167	TMPO-AS1	1458.03	682.387	-1.09586	9.06687586173924e-32	2.0144071330528e-30
ENSG00000173083	HPSE	641.735	1419.02	1.14364	1.00921261687176e-31	2.23989420514302e-30
ENSG00000120149	MSX2	226.122	687.933	1.60557	1.19721028555502e-31	2.65442820367844e-30
ENSG00000114127	XRN1	3600.37	5899.16	0.712313	1.21650112701658e-31	2.69444437571272e-30
ENSG00000023909	GCLM	9186.56	5663.3	-0.697755	1.26021798629734e-31	2.78842518519097e-30
ENSG00000183098	GPC6	186.629	6.1856	-4.90368	1.33418777717281e-31	2.94908539859482e-30
ENSG00000166532	RIMKLB	3777.28	6126.33	0.697845	1.4245263254335e-31	3.14556301840122e-30
ENSG00000108179	PPIF	14076.4	9621.17	-0.548976	1.43647091619789e-31	3.16871163243489e-30
ENSG00000188677	PARVB	1043.77	423.146	-1.30494	1.49315941675442e-31	3.2904134952137e-30
ENSG00000101294	HM13	6504.58	4087.92	-0.670207	1.56435966360112e-31	3.44381471528191e-30
ENSG00000164597	COG5	3069.04	5181.34	0.755507	1.83049006333373e-31	4.02559295469864e-30
ENSG00000076248	UNG	7964.33	5229.58	-0.606775	1.92189247296781e-31	4.22232182207032e-30
ENSG00000132003	ZSWIM4	237.881	691.601	1.53887	1.98639450174103e-31	4.35961319592637e-30
ENSG00000198455	ZXDB	540.049	1.47969	-8.60188	2.00064180437219e-31	4.38644255672463e-30
ENSG00000205426	KRT81	15.7561	199.555	3.64609	2.85257079312951e-31	6.24799445234548e-30
ENSG00000272163	AF106564.1	437.562	94.4337	-2.21341	3.36267915480575e-31	7.35785416678182e-30
ENSG00000148429	USP6NL	1525.91	2664.03	0.80353	3.38617093168632e-31	7.40178734704497e-30
ENSG00000101605	MYOM1	120.858	473.383	1.96391	4.2488619926285e-31	9.27817960202984e-30
ENSG00000135002	RFK	2904.78	5131.89	0.821358	4.45575019314105e-31	9.72016973723043e-30
ENSG00000150457	LATS2	942.66	2210.26	1.22874	4.56387270999315e-31	9.94603174306446e-30
ENSG00000198018	ENTPD7	6206.69	3332.31	-0.897364	4.58395534244602e-31	9.97976783590356e-30
ENSG00000010256	UQCRC1	21429.7	12905.5	-0.731619	5.20007890992087e-31	1.13097804496213e-29
ENSG00000163346	PBXIP1	1159.54	2220.41	0.937635	5.4674726157067e-31	1.18794264728441e-29
ENSG00000146966	DENND2A	101.105	470.746	2.22033	5.56019849270011e-31	1.20688032147857e-29
ENSG00000171444	MCC	4952.79	2941.28	-0.752036	6.00071789615172e-31	1.30119566860154e-29
ENSG00000026559	KCNG1	2112.83	3481.44	0.720354	6.19474677251739e-31	1.34192696318948e-29
ENSG00000125817	CENPB	8207.86	4348.28	-0.916538	8.34517223091949e-31	1.80595523608042e-29
ENSG00000233237	LINC00472	119.218	457.619	1.94443	8.46921775477463e-31	1.83097226116185e-29
ENSG00000168118	RAB4A	2470.34	4196.28	0.764651	8.9124053626411e-31	1.92486651278396e-29
ENSG00000163684	RPP14	1849.34	893.84	-1.04784	9.17861632220982e-31	1.98038921722187e-29
ENSG00000184922	FMNL1	717.03	1463.65	1.02877	1.01200721264379e-30	2.181348349798e-29
ENSG00000148175	STOM	4835.15	2908.62	-0.732979	1.04395057179251e-30	2.24796665330177e-29
ENSG00000114948	ADAM23	8377.07	4891.48	-0.77635	1.13055561699339e-30	2.43204047607983e-29
ENSG00000106278	PTPRZ1	20482	12033.3	-0.767458	1.26131408772986e-30	2.71063772827891e-29
ENSG00000158604	TMED4	4051.27	6187.3	0.610965	1.2627659425617e-30	2.7110709602483e-29
ENSG00000210082	MT-RNR2	257833	396047	0.61924	1.33976676094406e-30	2.87354129023849e-29
ENSG00000196358	NTNG2	244.6	692.608	1.49936	1.40386994664112e-30	3.00805493309942e-29
ENSG00000255737	AGAP2-AS1	1430.96	705.616	-1.01927	1.66234740732023e-30	3.5583752399143e-29
ENSG00000060491	OGFR	3074.68	1571.14	-0.968731	1.71226309264669e-30	3.66160876735216e-29
ENSG00000052795	FNIP2	614.28	1274.02	1.0525	1.72017533534332e-30	3.67490462774232e-29
ENSG00000114784	EIF1B	2940.92	1734.1	-0.762273	1.75449684037257e-30	3.7445383352991e-29
ENSG00000177889	UBE2N	13288.3	8067.56	-0.719829	1.82828067179647e-30	3.89817483650291e-29
ENSG00000163710	PCOLCE2	984.391	414.181	-1.24927	2.76263105717423e-30	5.88456697875893e-29
ENSG00000198825	INPP5F	1728.77	2945.88	0.768719	3.34257975627703e-30	7.11290475320031e-29
ENSG00000164080	RAD54L2	3304.63	1747.57	-0.919054	3.74147165772118e-30	7.95392857117903e-29
ENSG00000166845	C18orf54	1051.52	414.174	-1.34264	4.01770536379083e-30	8.53280343863275e-29
ENSG00000065057	NTHL1	1895.01	980.117	-0.951023	4.03821669097724e-30	8.56797365236307e-29
ENSG00000166233	ARIH1	9929.36	14974.8	0.592809	4.04694273580262e-30	8.5780944558303e-29
ENSG00000104884	ERCC2	1933.08	3427.96	0.82638	4.05584777374683e-30	8.58857452401624e-29
ENSG00000275216	AL161431.1	1633.21	3159.46	0.952204	4.28610603208437e-30	9.06730958046024e-29
ENSG00000133318	RTN3	11586.5	18356.4	0.663685	4.44755872700945e-30	9.39969429205389e-29
ENSG00000186104	CYP2R1	250.741	35.1848	-2.82856	4.70455423144074e-30	9.93316007347235e-29
ENSG00000182795	C1orf116	2513.13	4529.2	0.849559	6.09546833601111e-30	1.28574061671269e-28
ENSG00000103591	AAGAB	7411.53	11054.5	0.576808	6.53507290854379e-30	1.37712848346806e-28
ENSG00000176142	TMEM39A	2180.62	3842.86	0.818367	6.77190332870852e-30	1.42565001727879e-28
ENSG00000108854	SMURF2	1833.69	3196.78	0.801089	7.63059878071553e-30	1.60486812765311e-28
ENSG00000197965	MPZL1	8186.94	5475.82	-0.58037	9.052125246321e-30	1.90199887443047e-28
ENSG00000170255	MRGPRX1	14.994	209.471	3.78083	9.68504810864926e-30	2.03301629417183e-28
ENSG00000240891	PLCXD2	450.273	1018.55	1.17956	1.06942251515091e-29	2.24268450856213e-28
ENSG00000221926	TRIM16	5329.47	3302.99	-0.689995	1.08017285625558e-29	2.26304040725082e-28
ENSG00000142910	TINAGL1	2563.97	4165.29	0.700317	1.12477942427459e-29	2.35421979111682e-28
ENSG00000127947	PTPN12	3257.46	5908.77	0.858827	1.14672385463379e-29	2.39783607173377e-28
ENSG00000279864	AC124864.2	193.228	9.80358	-4.27499	1.21097426668362e-29	2.52974624265584e-28
ENSG00000169217	CD2BP2	6629.75	4188.17	-0.662421	1.26921466408618e-29	2.648859554961e-28
ENSG00000029534	ANK1	125.986	549.895	2.12642	1.42265065940446e-29	2.96622662485831e-28
ENSG00000099783	HNRNPM	32336.7	17877.6	-0.854973	1.45721369057442e-29	3.03537191800344e-28
ENSG00000160404	TOR2A	938.611	365.637	-1.36078	1.51808449384524e-29	3.15913091790214e-28
ENSG00000134757	DSG3	14676.6	8809.87	-0.73637	1.66692942934668e-29	3.46223158486143e-28
ENSG00000138623	SEMA7A	168.72	636.775	1.91936	1.66689741965245e-29	3.46223158486143e-28
ENSG00000196196	HRCT1	673.486	244.575	-1.46103	1.78732197610376e-29	3.70873585931426e-28
ENSG00000105993	DNAJB6	4781.64	7566.49	0.662435	1.87295800127369e-29	3.88271714145494e-28
ENSG00000164976	MYORG	2013.25	736.157	-1.45129	1.88793464034459e-29	3.91002624080536e-28
ENSG00000112697	TMEM30A	4633.48	7414.97	0.678114	1.91776924531463e-29	3.96802560261474e-28
ENSG00000167658	EEF2	155030	233167	0.588814	1.93241153532975e-29	3.99451017465112e-28
ENSG00000242247	ARFGAP3	2656.69	4350.08	0.71169	2.01940703578719e-29	4.17036401561994e-28
ENSG00000073849	ST6GAL1	4945.09	7759.4	0.649749	2.08045167783176e-29	4.29234197736479e-28
ENSG00000140990	NDUFB10	6246.4	3583.14	-0.801671	2.1713099394936e-29	4.47554037338205e-28
ENSG00000099204	ABLIM1	16871.4	27860.5	0.723595	2.36109513696029e-29	4.86210702277749e-28
ENSG00000049759	NEDD4L	2737.72	1498.48	-0.869983	2.41742512505949e-29	4.97338201250379e-28
ENSG00000072786	STK10	1292.19	2387.02	0.885588	2.44477961550312e-29	5.02489110735258e-28
ENSG00000142273	CBLC	691.48	1393.13	1.01103	2.61126307556465e-29	5.36199133811969e-28
ENSG00000157259	GATAD1	3532.62	5611.41	0.667916	2.6252883043358e-29	5.38569078441036e-28
ENSG00000148700	ADD3	2621.13	4692.58	0.840689	2.81229506848052e-29	5.76387582844344e-28
ENSG00000179869	ABCA13	665.681	1577.35	1.24365	3.07366983508538e-29	6.29362197393686e-28
ENSG00000164638	SLC29A4	670.011	1538.07	1.19798	3.18708482716143e-29	6.51969315020457e-28
ENSG00000165097	KDM1B	3476.07	5545.33	0.673862	3.27890411701076e-29	6.70120234432247e-28
ENSG00000173846	PLK3	338.087	869.114	1.36348	3.71617806506852e-29	7.58772176675571e-28
ENSG00000105373	NOP53	10067.8	15032.5	0.578428	3.76279275795906e-29	7.6756724518894e-28
ENSG00000138768	USO1	6932.03	10128.7	0.547059	4.02630768545794e-29	8.20549397100282e-28
ENSG00000062485	CS	18637.3	12346.7	-0.594026	4.18153048207429e-29	8.51383164068534e-28
ENSG00000131389	SLC6A6	2330.01	1111.51	-1.06808	4.27214669936048e-29	8.69017157869912e-28
ENSG00000161981	SNRNP25	3200.62	1764.29	-0.859346	4.48285537029376e-29	9.11023766161667e-28
ENSG00000197930	ERO1A	5774.35	9095.37	0.655265	4.75934463777381e-29	9.66307388815425e-28
ENSG00000011422	PLAUR	487.8	1056.12	1.11494	4.88924855968205e-29	9.91753655455056e-28
ENSG00000131368	MRPS25	4467.33	2745.68	-0.702122	4.98484476538439e-29	1.01019975600556e-27
ENSG00000173546	CSPG4	363.209	1046.34	1.52798	5.37047682760971e-29	1.08733351568524e-27
ENSG00000184613	NELL2	947.222	1870.45	0.980575	5.38680200530058e-29	1.08962140562442e-27
ENSG00000184752	NDUFA12	3873.27	2309.34	-0.745522	5.81695757950943e-29	1.17553502473516e-27
ENSG00000128590	DNAJB9	660.561	1317.75	0.99598	7.39243169684057e-29	1.492527829742e-27
ENSG00000157216	SSBP3	6502	3994.86	-0.703072	7.45346228964418e-29	1.50345001198739e-27
ENSG00000197077	KIAA1671	4780.75	2296.89	-1.05796	7.58600872460222e-29	1.52876406305088e-27
ENSG00000157456	CCNB2	9772.11	16463	0.752577	7.92535603159002e-29	1.59566778262765e-27
ENSG00000161904	LEMD2	1838.32	3033.41	0.722644	8.03765811496652e-29	1.61677716665059e-27
ENSG00000143315	PIGM	1829.81	927.679	-0.979568	8.04625984701368e-29	1.61700740058058e-27
ENSG00000082212	ME2	4833.66	3070.28	-0.654517	9.01689580498936e-29	1.81039230217953e-27
ENSG00000178149	DALRD3	1914.75	989.751	-0.952703	9.37306975677228e-29	1.88016322484598e-27
ENSG00000125414	MYH2	1.19761	420.742	8.38764	9.46397549203016e-29	1.89664366514956e-27
ENSG00000131584	ACAP3	1641.8	879.915	-0.899763	9.76029218392614e-29	1.95422138242156e-27
ENSG00000111846	GCNT2	264.635	39.3593	-2.74633	1.10950474825827e-28	2.21941890786275e-27
ENSG00000134294	SLC38A2	18311.4	27024.5	0.561466	1.11063014786054e-28	2.21962250011133e-27
ENSG00000275074	NUDT18	1895.52	1015.45	-0.90002	1.13473291339973e-28	2.26570428123019e-27
ENSG00000134324	LPIN1	4567.01	7537.2	0.722812	1.26104605821516e-28	2.51559546700437e-27
ENSG00000182704	TSKU	3858	2285.66	-0.755257	1.2810706133471e-28	2.5531925716745e-27
ENSG00000111554	MDM1	1327.2	561.245	-1.24121	1.31629904146525e-28	2.62099434482393e-27
ENSG00000144642	RBMS3	1785.62	898.591	-0.992114	1.33766175587182e-28	2.66108784535088e-27
ENSG00000124813	RUNX2	255.501	763.672	1.58099	1.39392536705686e-28	2.77047457921731e-27
ENSG00000163932	PRKCD	2767.12	1630.64	-0.763325	1.40100108449828e-28	2.78198786778943e-27
ENSG00000141644	MBD1	2148.31	1140.91	-0.911965	1.425216156601e-28	2.82748281241868e-27
ENSG00000182979	MTA1	5290.4	8170.24	0.62706	1.53600035983266e-28	3.04448188323687e-27
ENSG00000089063	TMEM230	6557.71	4308.02	-0.606144	1.54042932876888e-28	3.05047210639492e-27
ENSG00000173226	IQCB1	2015.39	3307.28	0.714521	1.54549547756416e-28	3.05771203791069e-27
ENSG00000125848	FLRT3	1016.38	435.21	-1.22259	1.63600688486657e-28	3.23383530459861e-27
ENSG00000184470	TXNRD2	1789.55	3001.01	0.746321	1.66420116657612e-28	3.2865699541017e-27
ENSG00000134243	SORT1	2459.07	4566.82	0.892429	1.81469462326976e-28	3.58051303102651e-27
ENSG00000155850	SLC26A2	3582.03	6188.27	0.78849	1.81810561705586e-28	3.58398201820356e-27
ENSG00000103145	HCFC1R1	2522.68	1383.04	-0.867042	2.1781272010348e-28	4.28978294525327e-27
ENSG00000011198	ABHD5	2214.85	1204.38	-0.878357	2.23196964509494e-28	4.39183573359699e-27
ENSG00000111087	GLI1	506.605	157.888	-1.68093	2.30172726950765e-28	4.52499130661867e-27
ENSG00000152104	PTPN14	5796.32	11994.7	1.04911	2.44638952537071e-28	4.80502812211399e-27
ENSG00000132031	MATN3	366.033	922.564	1.33329	3.06884795876177e-28	6.02216281789958e-27
ENSG00000171848	RRM2	22427.5	15266.8	-0.554839	3.39442080699039e-28	6.6550290035063e-27
ENSG00000160179	ABCG1	3985.32	6457.37	0.695905	3.41638178337639e-28	6.69203456104188e-27
ENSG00000084070	SMAP2	3342.72	2029.94	-0.719501	4.06680209279801e-28	7.95889319316174e-27
ENSG00000251022	THAP9-AS1	2149.95	3633.01	0.756986	4.40176900333206e-28	8.60666898721842e-27
ENSG00000109654	TRIM2	6563.79	4044.8	-0.698558	4.75500640459094e-28	9.28896926821171e-27
ENSG00000163430	FSTL1	42.6245	269.974	2.66911	4.92769303107053e-28	9.61765037675368e-27
ENSG00000113810	SMC4	20827	30893.5	0.568839	5.28015843823713e-28	1.02963089545624e-26
ENSG00000176946	THAP4	5998.51	3959.12	-0.599626	5.32782963029099e-28	1.03799333066693e-26
ENSG00000112787	FBRSL1	4055.72	2464.01	-0.718849	6.38784756893326e-28	1.24339395587746e-26
ENSG00000164066	INTU	1968.14	3296.59	0.744221	6.77160862864984e-28	1.31691086550353e-26
ENSG00000110442	COMMD9	2990.43	1580.02	-0.920894	7.20874261218286e-28	1.40066644088327e-26
ENSG00000176407	KCMF1	5399.76	8235.18	0.608742	8.66194386419882e-28	1.68151826993095e-26
ENSG00000183760	ACP7	293.837	843.333	1.5236	8.87241058121102e-28	1.72083498249535e-26
ENSG00000170540	ARL6IP1	18301.9	12018.5	-0.60679	9.59662460909496e-28	1.85963546044339e-26
ENSG00000093217	XYLB	674.08	242.542	-1.47433	9.71333003174087e-28	1.88057007507383e-26
ENSG00000138698	RAP1GDS1	2394.48	3871.75	0.693712	1.05641638450095e-27	2.0434730491988e-26
ENSG00000127980	PEX1	1791.24	3106.58	0.794287	1.07776488430489e-27	2.08291031651223e-26
ENSG00000259956	RBM15B	5734.03	3726.89	-0.621579	1.08033836448717e-27	2.08602467458057e-26
ENSG00000156711	MAPK13	482.755	124.811	-1.95133	1.1285460677286e-27	2.17717018973549e-26
ENSG00000165186	PTCHD1	58.6179	275.647	2.23373	1.21641155637865e-27	2.34459272786798e-26
ENSG00000111481	COPZ1	14238.3	9862.85	-0.529685	1.24828472004777e-27	2.40389039693747e-26
ENSG00000177425	PAWR	8783.33	12917	0.55647	1.28275534470309e-27	2.46808046979076e-26
ENSG00000234498	RPL13AP20	31.1693	216.278	2.79431	1.29104550566755e-27	2.48182896674603e-26
ENSG00000113712	CSNK1A1	15182.8	21390.5	0.494579	1.32024412490456e-27	2.5357106824119e-26
ENSG00000258955	LINC00519	251.869	34.9018	-2.85661	1.46685286668563e-27	2.81479978417799e-26
ENSG00000175203	DCTN2	8444.09	5408.59	-0.642745	1.52333907986089e-27	2.92060871862984e-26
ENSG00000175662	TOM1L2	7736.02	12649.9	0.709507	1.70473200558539e-27	3.26549547783689e-26
ENSG00000198736	MSRB1	1651.59	846.888	-0.963878	1.81874354113136e-27	3.48081508789871e-26
ENSG00000179104	TMTC2	497.171	146.265	-1.76683	1.82183929851917e-27	3.48366519833243e-26
ENSG00000155189	AGPAT5	4984.49	3008.45	-0.728278	1.98976862085553e-27	3.80142227089263e-26
ENSG00000114735	HEMK1	1487.07	706.277	-1.07298	2.2103791483969e-27	4.21917794488014e-26
ENSG00000173848	NET1	7590.7	5146.87	-0.560647	2.25784756983169e-27	4.30599531259721e-26
ENSG00000179361	ARID3B	1211.94	2207.25	0.864629	2.30002312754954e-27	4.38257482405836e-26
ENSG00000095906	NUBP2	3311.63	1888.08	-0.810388	2.33859336961417e-27	4.45215615686688e-26
ENSG00000171222	SCAND1	1741.65	846.991	-1.04035	2.38720016059469e-27	4.54070598967853e-26
ENSG00000128274	A4GALT	444.175	1120.12	1.33445	2.47013366973696e-27	4.69433641494971e-26
ENSG00000158941	CCAR2	12859	8642.25	-0.573343	2.8280931766404e-27	5.36991002121458e-26
ENSG00000138795	LEF1	1088.77	482.314	-1.17377	3.22295003592639e-27	6.11429996316953e-26
ENSG00000144791	LIMD1	3129.16	1916.19	-0.707541	3.50764656753064e-27	6.64858463027399e-26
ENSG00000178567	EPM2AIP1	2826.62	1617.5	-0.804504	3.68921731158367e-27	6.9866365226533e-26
ENSG00000141959	PFKL	7587.14	11116.4	0.550982	3.92221632295614e-27	7.42140826762486e-26
ENSG00000114405	C3orf14	1761.67	906.173	-0.958835	4.17785921621615e-27	7.89823009977602e-26
ENSG00000111602	TIMELESS	9316.01	5655.48	-0.719992	4.25825550232557e-27	8.04320664742402e-26
ENSG00000147459	DOCK5	2327.35	4270.22	0.875482	4.41974466053933e-27	8.34096981889771e-26
ENSG00000197774	EME2	770.961	252.786	-1.60994	4.54182447090925e-27	8.56390624584314e-26
ENSG00000147465	STAR	409.528	100.647	-2.0195	4.58411243204069e-27	8.63613327335972e-26
ENSG00000101266	CSNK2A1	18094.6	12725.7	-0.507724	4.59797881241704e-27	8.6547372021225e-26
ENSG00000260260	SNHG19	1436.55	585.465	-1.29415	4.85087281124027e-27	9.1228383381556e-26
ENSG00000164053	ATRIP	1638.11	842.528	-0.959353	4.93678638554495e-27	9.2763670696843e-26
ENSG00000165322	ARHGAP12	4466.39	6896.66	0.626563	5.07828179958226e-27	9.53397944087808e-26
ENSG00000148229	POLE3	15148.4	9854.67	-0.620314	5.24654248656683e-27	9.84135184071931e-26
ENSG00000081087	OSTM1	2455.64	4136.22	0.752016	5.39593955781961e-27	1.0112839530835e-25
ENSG00000159176	CSRP1	10772.7	6976.82	-0.626778	5.73951687650688e-27	1.07474683894797e-25
ENSG00000134532	SOX5	748.971	287.731	-1.38202	5.80067497139631e-27	1.08432617310136e-25
ENSG00000171940	ZNF217	5836.32	9589.5	0.716324	5.7971614491398e-27	1.08432617310136e-25
ENSG00000114107	CEP70	3133.56	4858.37	0.632659	6.00665977941308e-27	1.12186400221183e-25
ENSG00000109452	INPP4B	3089.4	4969.78	0.686051	6.20396541574329e-27	1.1577176082184e-25
ENSG00000177981	ASB8	1432.18	737.068	-0.958397	6.73166959251321e-27	1.25511198146222e-25
ENSG00000022567	SLC45A4	439.395	980.019	1.15681	6.77701119074917e-27	1.26248033213235e-25
ENSG00000058335	RASGRF1	7.5567	173.612	4.48281	6.80704840993538e-27	1.26698744824926e-25
ENSG00000148737	TCF7L2	961.249	1841.03	0.937569	6.89387003499347e-27	1.28204697974956e-25
ENSG00000102554	KLF5	7635.15	4990.88	-0.613353	7.50849645221629e-27	1.39515198860204e-25
ENSG00000182901	RGS7	13.1415	179.577	3.78822	7.8938336403995e-27	1.46549562207554e-25
ENSG00000175745	NR2F1	227.073	2.24075	-6.76187	8.13371624280699e-27	1.50873826355027e-25
ENSG00000214960	ISPD	29.9177	284.86	3.2689	8.28470049572708e-27	1.53543115854142e-25
ENSG00000224034	LINC02561	189.281	20.3459	-3.21275	9.03537525330118e-27	1.67312619122616e-25
ENSG00000170231	FABP6	777.955	270.885	-1.51967	9.44368192354497e-27	1.74724231083745e-25
ENSG00000148344	PTGES	262.53	44.3038	-2.57617	9.49452017087567e-27	1.7551506852964e-25
ENSG00000170860	LSM3	5841.95	3619.85	-0.690425	9.7153990446086e-27	1.79445240956808e-25
ENSG00000133739	LRRCC1	1486.21	740.226	-1.0043	1.02113152945058e-26	1.88444392209416e-25
ENSG00000075785	RAB7A	18648.9	26946.8	0.531068	1.1306187260899e-26	2.08472248780045e-25
ENSG00000170113	NIPA1	2502.43	4598.19	0.877571	1.13621114351537e-26	2.09325424264972e-25
ENSG00000159247	TUBBP5	48.7294	294.178	2.58608	1.14151986411867e-26	2.10124929826394e-25
ENSG00000182809	CRIP2	5320.34	3134.7	-0.763606	1.19712396694042e-26	2.20173334174182e-25
ENSG00000197415	VEPH1	82.6585	367.254	2.14693	1.25758772301329e-26	2.31097730388306e-25
ENSG00000168394	TAP1	1494.71	804.01	-0.894528	1.26024283299879e-26	2.31389547762453e-25
ENSG00000138641	HERC3	211.766	671.866	1.67056	1.30874621201234e-26	2.4009181777729e-25
ENSG00000204634	TBC1D8	1554.52	2591.99	0.737754	1.40168826124793e-26	2.56924837336435e-25
ENSG00000162688	AGL	4482.56	2855.71	-0.650897	1.45100917839446e-26	2.65740566083661e-25
ENSG00000100814	CCNB1IP1	3158.27	5398.89	0.773553	1.46752652082738e-26	2.68538777026337e-25
ENSG00000072415	MPP5	3814.03	6283.67	0.720453	1.58346014768769e-26	2.89508851960032e-25
ENSG00000173540	GMPPB	2355.63	1334.14	-0.820779	1.64887128348849e-26	3.01214194702311e-25
ENSG00000060971	ACAA1	2551.12	1509.18	-0.757755	1.66668614755961e-26	3.04212309963658e-25
ENSG00000197444	OGDHL	520.236	1177.61	1.17615	1.78808673010014e-26	3.26096489953671e-25
ENSG00000120162	MOB3B	2848.4	4582.45	0.685531	1.79099101058434e-26	3.26351672886645e-25
ENSG00000135862	LAMC1	10525.7	19489.8	0.88872	1.85237040065573e-26	3.37252726849864e-25
ENSG00000178038	ALS2CL	2570.2	1488.28	-0.788057	1.8750267971309e-26	3.41091284135792e-25
ENSG00000146083	RNF44	2533.32	4345.3	0.778563	1.92400477749775e-26	3.49707624436389e-25
ENSG00000176953	NFATC2IP	3574.11	2250.91	-0.667367	2.00144363121547e-26	3.63478255437824e-25
ENSG00000118600	RXYLT1	1853.91	1003.93	-0.884307	2.45095264840742e-26	4.44740227849929e-25
ENSG00000205937	RNPS1	16091.3	11440.9	-0.492034	2.63745646783335e-26	4.78182324820221e-25
ENSG00000137707	BTG4	36.4764	233.595	2.67695	2.64238376675308e-26	4.78675435240382e-25
ENSG00000048392	RRM2B	2837.48	4402.7	0.634009	2.92701320979886e-26	5.29794277473109e-25
ENSG00000138434	ITPRID2	5747.31	8797.94	0.614478	3.08097829791107e-26	5.57197109356995e-25
ENSG00000074047	GLI2	2380.05	1381.41	-0.785087	3.09907118786664e-26	5.60002163647501e-25
ENSG00000100558	PLEK2	614.28	1411.06	1.20188	3.55603385962102e-26	6.42040284862799e-25
ENSG00000184432	COPB2	18892.3	26445.2	0.485212	3.64971952343535e-26	6.58406972929884e-25
ENSG00000143324	XPR1	9262.14	15652.4	0.756816	3.77534290592223e-26	6.80503205087428e-25
ENSG00000076356	PLXNA2	450.87	136.763	-1.72007	3.89225717614159e-26	7.00994224314404e-25
ENSG00000110723	EXPH5	1240.92	2218.69	0.837842	4.12913637102135e-26	7.43038946632589e-25
ENSG00000173890	GPR160	387.481	1010.91	1.38179	4.2065704498497e-26	7.56345552525214e-25
ENSG00000101608	MYL12A	44751.2	67938.8	0.602333	4.24310930674249e-26	7.62283199729944e-25
ENSG00000198380	GFPT1	5541.55	9031.93	0.704725	5.06710932350544e-26	9.0956290207692e-25
ENSG00000124225	PMEPA1	549.913	1322.81	1.26595	5.23616238955893e-26	9.39131060837021e-25
ENSG00000249859	PVT1	381.875	914.223	1.26173	5.25720099791806e-26	9.42125177180622e-25
ENSG00000237289	CKMT1B	931.596	412.131	-1.17771	5.31224550784367e-26	9.51203398778548e-25
ENSG00000106211	HSPB1	37632.2	23640.5	-0.670705	5.48321022354139e-26	9.81006027122703e-25
ENSG00000111142	METAP2	14347.2	10230.2	-0.487962	5.49100199382561e-26	9.81590166810507e-25
ENSG00000181104	F2R	250.416	689.478	1.46098	5.7098980678481e-26	1.01987998108087e-24
ENSG00000131375	CAPN7	3730.92	2312.29	-0.690789	5.81912534575362e-26	1.03853427158289e-24
ENSG00000109846	CRYAB	4132.94	7329.91	0.826568	6.10157544084657e-26	1.08804738371149e-24
ENSG00000147454	SLC25A37	1935.32	1047.09	-0.88511	6.24504300041259e-26	1.11271579639233e-24
ENSG00000157796	WDR19	1004.78	1797.1	0.838587	7.06631039127281e-26	1.25801210611133e-24
ENSG00000136273	HUS1	1173.13	2047.25	0.802542	7.10257872905125e-26	1.26343164200777e-24
ENSG00000109686	SH3D19	3992.7	6522.91	0.707945	7.12190495069215e-26	1.2658310405804e-24
ENSG00000130165	ELOF1	4221.03	2727.63	-0.630016	7.52671577966431e-26	1.33668554435906e-24
ENSG00000164294	GPX8	2317.3	3900.73	0.750947	7.60434551933288e-26	1.34936684321779e-24
ENSG00000123352	SPATS2	4894.12	3187.84	-0.61876	7.74709009820666e-26	1.3735723768562e-24
ENSG00000164754	RAD21	32643.2	45481.5	0.478491	7.90644834221379e-26	1.40068158376278e-24
ENSG00000166471	TMEM41B	1784.4	3167.88	0.827942	8.69917833465717e-26	1.53986108578536e-24
ENSG00000106366	SERPINE1	714.136	1415.13	0.986533	9.12145776530261e-26	1.61329274211111e-24
ENSG00000165891	E2F7	2562.66	1308.81	-0.968535	9.2324575188628e-26	1.631594204067e-24
ENSG00000130150	MOSPD2	887.408	1784.32	1.0081	9.25539391429081e-26	1.6343156485137e-24
ENSG00000168944	CEP120	2964.65	4625.94	0.642294	9.39554316886015e-26	1.65771324714047e-24
ENSG00000176595	KBTBD11	707.385	247.748	-1.51417	9.48840346631466e-26	1.67273610376884e-24
ENSG00000197157	SND1	20122.1	29095.3	0.532011	9.57967819499918e-26	1.68745525572999e-24
ENSG00000082641	NFE2L1	15530.7	25860.5	0.735552	9.70551291504205e-26	1.70823329585854e-24
ENSG00000103241	FOXF1	879.486	395.728	-1.15128	1.06141066350417e-25	1.86663656345697e-24
ENSG00000114054	PCCB	4396.82	7133.3	0.698374	1.13462100341213e-25	1.9937700030785e-24
ENSG00000073150	PANX2	4022.27	2449.49	-0.715465	1.23801395896137e-25	2.17369187741848e-24
ENSG00000113328	CCNG1	8224.3	11709.6	0.50972	1.24371374123138e-25	2.18193274796612e-24
ENSG00000141401	IMPA2	4211.19	2329.59	-0.854295	1.37878801433177e-25	2.416947397152e-24
ENSG00000099812	MISP	669.767	1267.99	0.920812	1.41700094092722e-25	2.48192636535266e-24
ENSG00000162738	VANGL2	206.805	27.1018	-2.94276	1.46158992028219e-25	2.55795930842607e-24
ENSG00000204386	NEU1	998.206	1912.59	0.938291	1.53008018034691e-25	2.67566601860019e-24
ENSG00000128335	APOL2	1465.78	744.806	-0.976598	1.56551631602818e-25	2.73542754204311e-24
ENSG00000114770	ABCC5	4191.95	2668.72	-0.651673	1.6134451426029e-25	2.81690374172314e-24
ENSG00000129354	AP1M2	1749.04	2924.35	0.741553	1.67003096742641e-25	2.91335088476865e-24
ENSG00000161999	JMJD8	3676.53	2170.14	-0.760679	1.76122957237915e-25	3.06997604883195e-24
ENSG00000154839	SKA1	2018.93	1137.41	-0.827319	1.84485540705625e-25	3.21316021257893e-24
ENSG00000163320	CGGBP1	6341.78	4230.67	-0.584309	1.90196765307782e-25	3.30997324152003e-24
ENSG00000171451	DSEL	179.45	11.2311	-4.03675	2.256414907403e-25	3.92366486384336e-24
ENSG00000146648	EGFR	22277	42022	0.915549	2.91387895755086e-25	5.06286468874461e-24
ENSG00000143341	HMCN1	66.8997	323.725	2.27564	3.05066760498656e-25	5.29629114063479e-24
ENSG00000081803	CADPS2	164.881	3.1165	-5.72169	3.16040488295249e-25	5.48241755855535e-24
ENSG00000125037	EMC3	3633.82	2193.06	-0.728976	3.20187454601044e-25	5.54991587975142e-24
ENSG00000134253	TRIM45	953.093	461.647	-1.04615	3.42138600704355e-25	5.92566566906808e-24
ENSG00000145687	SSBP2	3682.35	2025.24	-0.863216	3.50098578747097e-25	6.05868921113491e-24
ENSG00000115677	HDLBP	47191	71712.7	0.603707	3.85840053641699e-25	6.67189451608183e-24
ENSG00000244462	RBM12	9550.33	6174.56	-0.629011	4.04058642934774e-25	6.98136064812561e-24
ENSG00000166128	RAB8B	2021.12	3400.36	0.750387	4.09600603739292e-25	7.07148048684937e-24
ENSG00000079387	SENP1	4512.12	2903.35	-0.636003	4.24186371702962e-25	7.31746800636995e-24
ENSG00000232112	TMA7	10001.3	5364.7	-0.898639	4.54685744282026e-25	7.8373654046196e-24
ENSG00000101474	APMAP	6051.95	4035.53	-0.584316	4.57188216980062e-25	7.87424090309426e-24
ENSG00000156795	WDYHV1	1465.26	2535.84	0.792138	4.65397362460526e-25	8.009266990154e-24
ENSG00000179832	MROH1	1079.64	2037.18	0.9165	4.85421335046641e-25	8.34724522533812e-24
ENSG00000146411	SLC2A12	1823.91	2989.06	0.712278	4.86218375930059e-25	8.35432588246228e-24
ENSG00000168028	RPSA	107196	64440.5	-0.734217	4.9487060097869e-25	8.49625820397619e-24
ENSG00000115694	STK25	6557.6	4325.77	-0.600261	5.16225048263126e-25	8.85587337542534e-24
ENSG00000114744	COMMD2	7220.94	4512.26	-0.678404	5.19399694854706e-25	8.90329089583355e-24
ENSG00000130962	PRRG1	109.008	403.416	1.89314	5.39248227840399e-25	9.23622320101991e-24
ENSG00000049860	HEXB	6128.32	9601.18	0.647865	5.4439327652906e-25	9.31698800967334e-24
ENSG00000144445	KANSL1L	406.965	901.067	1.14502	5.57182749818951e-25	9.52835232419096e-24
ENSG00000112378	PERP	18972.9	13705.3	-0.469223	6.03260262221304e-25	1.03081919038666e-23
ENSG00000006459	KDM7A	300.389	794.295	1.40332	6.09648470448647e-25	1.04091475852035e-23
ENSG00000164161	HHIP	0	847.102	12.2475	6.14251201395519e-25	1.04794831243591e-23
ENSG00000189046	ALKBH2	1172.86	550.55	-1.08953	6.21801035161289e-25	1.05999478352495e-23
ENSG00000140941	MAP1LC3B	5538.94	8011.88	0.532494	6.24849049296519e-25	1.06435402866816e-23
ENSG00000142611	PRDM16	412.299	124.068	-1.73599	6.48427310870208e-25	1.10364974952195e-23
ENSG00000167191	GPRC5B	676.246	275.329	-1.29802	6.57915201392703e-25	1.11892025309799e-23
ENSG00000211459	MT-RNR1	35361.7	55701.8	0.655559	6.76098637505865e-25	1.14894379746686e-23
ENSG00000161800	RACGAP1	11986.3	8407.46	-0.511671	8.27485540816256e-25	1.40510543986372e-23
ENSG00000118971	CCND2	703.652	1432.71	1.02612	8.67175163642365e-25	1.47134790676221e-23
ENSG00000198668	CALM1	23840.7	17256.5	-0.466278	9.04194865622613e-25	1.5329602397311e-23
ENSG00000084710	EFR3B	693.367	223.654	-1.62973	9.88056635758308e-25	1.67382969451431e-23
ENSG00000100427	MLC1	153.748	506.409	1.72031	1.01680720611101e-24	1.72119027769798e-23
ENSG00000101574	METTL4	3657.14	5943	0.700281	1.04895972369909e-24	1.77423109584173e-23
ENSG00000119383	PTPA	18135.9	12824.2	-0.499916	1.05323685860883e-24	1.78007701029414e-23
ENSG00000176148	TCP11L1	1206.84	2108.9	0.805587	1.12360298564452e-24	1.8975239206165e-23
ENSG00000233695	GAS6-AS1	319.968	85.0776	-1.90922	1.20194457397203e-24	2.02824639237428e-23
ENSG00000111276	CDKN1B	6364.7	9320.58	0.550496	1.21854020232952e-24	2.0546520798844e-23
ENSG00000134086	VHL	5022.25	3357.85	-0.580958	1.26135661750545e-24	2.12519478585767e-23
ENSG00000141349	G6PC3	4413.43	2826.77	-0.64318	1.27284348404199e-24	2.14288339347567e-23
ENSG00000163032	VSNL1	4122.12	2459.51	-0.745583	1.34403229269753e-24	2.26097720984122e-23
ENSG00000187231	SESTD1	848.995	338.907	-1.32171	1.35019130839005e-24	2.26957739001006e-23
ENSG00000136869	TLR4	287.236	1.35238	-7.69341	1.36859701474234e-24	2.29873413382439e-23
ENSG00000138592	USP8	6478.74	9398.82	0.536927	1.42219051522118e-24	2.38690240960187e-23
ENSG00000169087	HSPBAP1	651.838	1263.77	0.955455	1.49512118938378e-24	2.50736333105939e-23
ENSG00000165795	NDRG2	1346.01	709.777	-0.92352	1.52521507909447e-24	2.55418821029871e-23
ENSG00000182973	CNOT10	3812.77	2359.53	-0.692379	1.5253983270323e-24	2.55418821029871e-23
ENSG00000157538	VPS26C	2381.23	3793.93	0.671811	1.63056375867089e-24	2.72817473325768e-23
ENSG00000161714	PLCD3	4062.55	6694.02	0.720393	1.643217935211e-24	2.74722727117312e-23
ENSG00000168702	LRP1B	681.229	1618.65	1.24761	1.9672596474071e-24	3.28644516135405e-23
ENSG00000116260	QSOX1	2616.44	4372.65	0.740449	2.00814735450109e-24	3.3521683783681e-23
ENSG00000078304	PPP2R5C	8542.57	12272.6	0.522685	2.1153378771606e-24	3.52838357910388e-23
ENSG00000159403	C1R	456.396	105.843	-2.1151	2.48975545007315e-24	4.14971999841554e-23
ENSG00000183873	SCN5A	288.474	60.7746	-2.25121	2.56287668206339e-24	4.26831167233967e-23
ENSG00000136436	CALCOCO2	4346.34	6415.71	0.561995	2.62419842472039e-24	4.36708508377874e-23
ENSG00000072163	LIMS2	77.7409	320.917	2.05151	2.69122796399946e-24	4.47519840271198e-23
ENSG00000198899	MT-ATP6	47136.4	69171.8	0.553314	2.75693036583904e-24	4.58094084696198e-23
ENSG00000143502	SUSD4	290.463	59.3862	-2.29756	2.77522136408154e-24	4.60780245472772e-23
ENSG00000198331	HYLS1	235.422	621.275	1.39933	3.26132970150407e-24	5.41076306407148e-23
ENSG00000173812	EIF1	19253.1	28243.8	0.552849	3.47160887914977e-24	5.75522682992995e-23
ENSG00000132356	PRKAA1	9848.53	13948.6	0.502218	3.63416123784742e-24	6.02010330645405e-23
ENSG00000133101	CCNA1	2132.83	3408.93	0.676628	3.81000065404201e-24	6.30656902154557e-23
ENSG00000184584	TMEM173	2996.77	4623.16	0.625333	4.12688606254479e-24	6.82588843479949e-23
ENSG00000124160	NCOA5	2797.07	1668.47	-0.745605	4.24908713048824e-24	7.02265284584656e-23
ENSG00000143314	MRPL24	6984.9	4733.97	-0.561138	4.31274714514988e-24	7.12243785951485e-23
ENSG00000215267	AKR1C7P	234.824	37.4694	-2.65401	4.4433650190152e-24	7.33256674827439e-23
ENSG00000066855	MTFR1	2117.99	3400.92	0.683439	4.7582790087873e-24	7.84627543928091e-23
ENSG00000189184	PCDH18	810.348	1498.06	0.885676	4.87502344447931e-24	8.03267540806151e-23
ENSG00000078668	VDAC3	17674.2	11086.1	-0.672849	5.14841134350856e-24	8.47670095464233e-23
ENSG00000096092	TMEM14A	5334.13	3184.55	-0.744178	5.75855543302766e-24	9.47409074429225e-23
ENSG00000169689	CENPX	3308.34	1755.62	-0.913669	5.95956416626193e-24	9.79736083254159e-23
ENSG00000136824	SMC2	13118.4	8586.75	-0.611358	6.09850115964153e-24	1.0018174177702e-22
ENSG00000070759	TESK2	307.018	807.255	1.39818	6.11941104810295e-24	1.00449136386877e-22
ENSG00000092929	UNC13D	41.467	250.513	2.5946	6.14250504530514e-24	1.00751951136457e-22
ENSG00000120805	ARL1	6469.06	4228.89	-0.613697	6.19694255280393e-24	1.01568028960696e-22
ENSG00000005302	MSL3	2531.79	3900.38	0.623845	6.78369982815421e-24	1.11101017427263e-22
ENSG00000115318	LOXL3	139.394	6.36906	-4.47364	6.95408163426104e-24	1.13805514080993e-22
ENSG00000074842	MYDGF	4174.64	6160.54	0.5611	7.07299356185588e-24	1.15664247658584e-22
ENSG00000103460	TOX3	213.309	32.7172	-2.70789	7.24907773298414e-24	1.18454409617203e-22
ENSG00000083312	TNPO1	10890.1	15215.1	0.482466	7.27857600640189e-24	1.18846869068388e-22
ENSG00000114646	CSPG5	561.672	191.914	-1.551	7.38422707504527e-24	1.20481248980648e-22
ENSG00000275830	AL355974.2	46.2595	284.234	2.61175	7.5004916991029e-24	1.22286212032592e-22
ENSG00000073008	PVR	1491.94	2791.17	0.903061	7.70297748243799e-24	1.25493135784512e-22
ENSG00000112320	SOBP	997.69	429.667	-1.21609	7.96815555869608e-24	1.29715829680755e-22
ENSG00000090006	LTBP4	2862.03	1629.42	-0.812719	8.41962087251094e-24	1.36962534883366e-22
ENSG00000197822	OCLN	936.217	1655.3	0.822369	8.86034867534148e-24	1.44023838587785e-22
ENSG00000131473	ACLY	15667.8	21975.8	0.488046	9.09013614003287e-24	1.47648323640804e-22
ENSG00000170454	KRT75	18.6502	163.163	3.11862	9.13353501036228e-24	1.48242195482557e-22
ENSG00000134352	IL6ST	4738.31	7212.89	0.606452	9.83289729048546e-24	1.59473855532451e-22
ENSG00000159335	PTMS	20320	13345.3	-0.606593	1.06690602300669e-23	1.72905756374269e-22
ENSG00000100228	RAB36	1480.66	828.688	-0.837051	1.08865232338115e-23	1.76298259747549e-22
ENSG00000164687	FABP5	1503.69	15.816	-6.57484	1.10936480230182e-23	1.79518405769497e-22
ENSG00000082512	TRAF5	202.837	31.4657	-2.68523	1.11276718622917e-23	1.79934702954462e-22
ENSG00000132470	ITGB4	12228.4	22638.1	0.888428	1.12422506057943e-23	1.81651983707931e-22
ENSG00000010278	CD9	24440.9	36471.1	0.57746	1.21931412247304e-23	1.96869750049929e-22
ENSG00000135655	USP15	4026.64	2501.16	-0.686952	1.2332910993811e-23	1.98978305051934e-22
ENSG00000231752	EMBP1	374.354	814.464	1.12314	1.24384888146128e-23	2.00532484353951e-22
ENSG00000159556	ISL2	200.7	548.416	1.44808	1.30920835109855e-23	2.10912881762414e-22
ENSG00000070756	PABPC1	71195.5	98725.7	0.471646	1.41331389444099e-23	2.27515207773262e-22
ENSG00000140262	TCF12	3647.58	5588.23	0.615366	1.52548370233904e-23	2.45390123156675e-22
ENSG00000085840	ORC1	3093.4	1927.22	-0.682395	1.54880726356231e-23	2.48957277265272e-22
ENSG00000134440	NARS	13744.1	9473.4	-0.536812	1.61435423700858e-23	2.59301165002179e-22
ENSG00000185614	INKA1	253.339	54.2032	-2.22135	1.72960017357453e-23	2.77606588925167e-22
ENSG00000224081	SLC44A3-AS1	8.33498	141.222	4.10032	1.74298282328719e-23	2.79547629734907e-22
ENSG00000214106	PAXIP1-AS2	193.072	29.4011	-2.72079	1.802902417123e-23	2.8894409469989e-22
ENSG00000180376	CCDC66	1484.59	771.099	-0.946207	1.85616544911876e-23	2.97260646962269e-22
ENSG00000164048	ZNF589	1272.48	689.072	-0.88437	1.94657908404558e-23	3.1151011703649e-22
ENSG00000125534	PPDPF	6961.73	4419.89	-0.655417	1.98848578315623e-23	3.17981753111797e-22
ENSG00000164574	GALNT10	3757.95	6568.57	0.805527	2.00904775961791e-23	3.2103309962826e-22
ENSG00000151414	NEK7	5378.2	8166.41	0.602359	2.01434692258911e-23	3.21642847344788e-22
ENSG00000053747	LAMA3	1455.8	2752.46	0.918915	2.06280398965446e-23	3.29137908106456e-22
ENSG00000178719	GRINA	3712.05	5754.13	0.632275	2.12832679516027e-23	3.3934292813423e-22
ENSG00000125779	PANK2	2639.7	1591.96	-0.729903	2.27939919317364e-23	3.63163057345902e-22
ENSG00000253982	AC100810.1	617.369	256.101	-1.26858	2.37678873608751e-23	3.78401519481068e-22
ENSG00000175093	SPSB4	433.27	138.17	-1.64767	2.45532898136074e-23	3.90618882111711e-22
ENSG00000005020	SKAP2	2346.66	3614.08	0.623348	2.45778853479467e-23	3.90723508713253e-22
ENSG00000243244	STON1	1307.72	690.59	-0.92237	2.52028300009605e-23	4.00364956586687e-22
ENSG00000198830	HMGN2	38109.4	27287.2	-0.4819	2.5533290942362e-23	4.05317628692663e-22
ENSG00000085377	PREP	4822.51	7021.41	0.542037	2.60528280506285e-23	4.13262270263224e-22
ENSG00000104131	EIF3J	11840.1	17151.5	0.534734	2.81137241644212e-23	4.45627189167624e-22
ENSG00000112146	FBXO9	8226.35	5538.68	-0.570816	2.8626365816643e-23	4.53421560531839e-22
ENSG00000080823	MOK	304.075	749.154	1.30043	3.0324894476437e-23	4.79974461187635e-22
ENSG00000089057	SLC23A2	3068.74	1633.36	-0.909885	3.05396594380731e-23	4.83021134394731e-22
ENSG00000143882	ATP6V1C2	79.8388	298.635	1.90391	3.09681198733201e-23	4.89440751700491e-22
ENSG00000224531	SMIM13	2417.32	3834.18	0.66517	3.10452964837187e-23	4.90303138348839e-22
ENSG00000099385	BCL7C	3112.58	1811.35	-0.781242	3.16811891986161e-23	4.99981736959819e-22
ENSG00000101019	UQCC1	3301.19	2085.6	-0.662699	3.19531280319818e-23	5.03906638723996e-22
ENSG00000143067	ZNF697	812.609	1872.24	1.2039	3.31748264851655e-23	5.22792832488611e-22
ENSG00000094914	AAAS	4904.6	3275.39	-0.58216	3.33116693829067e-23	5.24568074726906e-22
ENSG00000104133	SPG11	4919.58	7641.24	0.63514	3.37647816811403e-23	5.31317507963603e-22
ENSG00000135241	PNPLA8	1031.49	1817.7	0.816769	3.86039944401474e-23	6.07026117070455e-22
ENSG00000108821	COL1A1	1231.51	553.748	-1.15485	3.86355362855683e-23	6.0708186146106e-22
ENSG00000140750	ARHGAP17	2970.09	1790.97	-0.729348	4.18111647380102e-23	6.56504921201313e-22
ENSG00000265992	ESRG	9233.73	6473.16	-0.512531	4.46498351993596e-23	7.00569483692411e-22
ENSG00000239306	RBM14	4437.54	2881.44	-0.623203	4.51401769627857e-23	7.07750974158385e-22
ENSG00000175224	ATG13	4686.41	7364.08	0.652158	4.55829592554029e-23	7.14176942553582e-22
ENSG00000136938	ANP32B	25511.6	34822.4	0.448888	5.06632285407692e-23	7.92627307127013e-22
ENSG00000170370	EMX2	309.498	80.479	-1.94063	5.06513568036742e-23	7.92627307127013e-22
ENSG00000213339	QTRT1	2946.37	1843.8	-0.675922	5.21197473136395e-23	8.14826676819726e-22
ENSG00000204186	ZDBF2	1930.62	3068.95	0.668654	5.58597482259148e-23	8.72667709316092e-22
ENSG00000110921	MVK	1951.75	1074.47	-0.861584	5.66090081834478e-23	8.83736309179181e-22
ENSG00000168961	LGALS9	1065.29	500.02	-1.09326	6.021525072206e-23	9.39357911264136e-22
ENSG00000145730	PAM	298.821	57.0005	-2.39017	6.22772049318818e-23	9.70825960994194e-22
ENSG00000186806	VSIG10L	594.641	207.703	-1.51933	6.71137560572079e-23	1.04547032064978e-21
ENSG00000119979	FAM45A	2912.06	4542.84	0.641896	6.73208854000124e-23	1.04794406246509e-21
ENSG00000166012	TAF1D	7915.93	11206.5	0.501503	6.808254330482e-23	1.05904007820783e-21
ENSG00000148187	MRRF	6785.41	4577.41	-0.567927	6.93026011783354e-23	1.07724559423012e-21
ENSG00000171227	TMEM37	820.719	338.05	-1.28218	7.58425001291343e-23	1.17805786017203e-21
ENSG00000090447	TFAP4	2157.68	1220.48	-0.822629	8.02338271725317e-23	1.2444851991482e-21
ENSG00000138413	IDH1	19080	12680.2	-0.589509	8.02267744280457e-23	1.2444851991482e-21
ENSG00000188910	GJB3	78.4901	333.192	2.08593	8.15060537230398e-23	1.26331470259499e-21
ENSG00000139546	TARBP2	1581.57	740.921	-1.0933	8.2632114036202e-23	1.27985340054357e-21
ENSG00000107566	ERLIN1	7858.77	11201.1	0.511276	8.80255415382055e-23	1.362416732844e-21
ENSG00000119185	ITGB1BP1	4425.95	2825.16	-0.6479	9.00766928624746e-23	1.39316904995e-21
ENSG00000147316	MCPH1	1457.52	780.878	-0.899932	9.88353340310495e-23	1.52754482047703e-21
ENSG00000127418	FGFRL1	1795.2	3105.37	0.790789	1.07234873660953e-22	1.6561830487636e-21
ENSG00000165757	JCAD	399.267	878.787	1.13658	1.11528430718154e-22	1.72126867736118e-21
ENSG00000158290	CUL4B	6035	8497.27	0.493576	1.15338695902779e-22	1.7788081663982e-21
ENSG00000011243	AKAP8L	2202.03	3524.53	0.678863	1.15514258733213e-22	1.7802495994108e-21
ENSG00000170689	HOXB9	1165.12	1983.46	0.767796	1.15773205569836e-22	1.78297314600591e-21
ENSG00000007520	TSR3	2756.37	1733.8	-0.668851	1.18428160308336e-22	1.82256652102623e-21
ENSG00000139182	CLSTN3	917.276	1751.83	0.934001	1.20687699244815e-22	1.85602274498196e-21
ENSG00000153560	UBP1	9523.78	6294.5	-0.5974	1.36353411927031e-22	2.09545526876382e-21
ENSG00000118707	TGIF2	660.757	278.143	-1.24889	1.3712354682277e-22	2.10579815106582e-21
ENSG00000163754	GYG1	4493.82	2784.13	-0.690549	1.4418595286942e-22	2.21268804106192e-21
ENSG00000144040	SFXN5	1022.06	505.139	-1.01657	1.4465697594706e-22	2.21834644019522e-21
ENSG00000119401	TRIM32	2804.93	1726.69	-0.699562	1.48848924886517e-22	2.28101772949769e-21
ENSG00000183576	SETD3	4739.98	6836.85	0.52867	1.49739577173897e-22	2.29304589790874e-21
ENSG00000141646	SMAD4	2486.84	1508.41	-0.721415	1.55755956435527e-22	2.3834948195822e-21
ENSG00000175018	TEX36	69.4446	321.44	2.20995	1.77306953525279e-22	2.71137093105934e-21
ENSG00000121210	TMEM131L	969.612	2104.77	1.11709	1.79847083583032e-22	2.74827636392844e-21
ENSG00000109466	KLHL2	930.203	1603.96	0.785818	1.80555736297542e-22	2.75716238441965e-21
ENSG00000196365	LONP1	13899.2	21080.7	0.600987	1.82677628928776e-22	2.78760148183785e-21
ENSG00000196968	FUT11	2186.36	1250.93	-0.806404	1.87476608850819e-22	2.85882052483907e-21
ENSG00000168275	COA6	3217.65	1821.63	-0.820537	2.07123954269757e-22	3.15620226590682e-21
ENSG00000164093	PITX2	386.278	118.172	-1.70874	2.09888812942286e-22	3.19608779483184e-21
ENSG00000245532	NEAT1	5767.01	3812.06	-0.597168	2.11160868499239e-22	3.21320159476316e-21
ENSG00000103549	RNF40	7360.31	4398.51	-0.742534	2.14698764099369e-22	3.26474614356993e-21
ENSG00000074219	TEAD2	4185.91	2759.75	-0.600759	2.20018199415186e-22	3.34328986413377e-21
ENSG00000265241	RBM8A	11905.9	8500.66	-0.485902	2.25492222437327e-22	3.42407097432143e-21
ENSG00000276107	AC037198.1	14.3781	151.583	3.39304	2.301825051272e-22	3.49284635491826e-21
ENSG00000188846	RPL14	71588.9	45712	-0.647155	2.3341914753987e-22	3.53948307360457e-21
ENSG00000167112	TRUB2	4838.21	3160.72	-0.614151	2.43235456115662e-22	3.68575655514466e-21
ENSG00000197969	VPS13A	4291.85	7121.88	0.730498	2.49088282055535e-22	3.77180887436608e-21
ENSG00000197321	SVIL	9575.04	16725	0.804643	2.54981751832449e-22	3.85835611077098e-21
ENSG00000174840	PDE12	3669.96	2146.77	-0.773248	2.64823360582319e-22	4.00448378721549e-21
ENSG00000182057	OGFRP1	1200.68	626.13	-0.940292	2.65840617469055e-22	4.01706477296097e-21
ENSG00000104881	PPP1R13L	786.062	1471.69	0.90413	2.82779791364552e-22	4.27005361834884e-21
ENSG00000170500	LONRF2	224.146	39.5863	-2.49653	2.914104831124e-22	4.39731726917835e-21
ENSG00000206418	RAB12	3970.11	5812.12	0.550028	2.93268247517838e-22	4.42227307314103e-21
ENSG00000136783	NIPSNAP3A	1674.3	914.254	-0.872754	3.01612066027521e-22	4.5449312298407e-21
ENSG00000102189	EEA1	3815.46	2325.11	-0.714437	3.02725745247093e-22	4.55854518051248e-21
ENSG00000106070	GRB10	5296.37	8234.05	0.636482	3.15301440747125e-22	4.74461932072218e-21
ENSG00000115310	RTN4	15487.1	21409.9	0.467171	3.18996707418995e-22	4.79689639644486e-21
ENSG00000136908	DPM2	2779.11	1711.8	-0.698943	3.35708482813462e-22	5.04470044444013e-21
ENSG00000144468	RHBDD1	715.157	1456.41	1.02615	3.46145185567611e-22	5.19793088909147e-21
ENSG00000173230	GOLGB1	4051.4	7664.34	0.919496	3.59938551553796e-22	5.40132010511592e-21
ENSG00000130304	SLC27A1	805.175	1437.81	0.835366	3.79849332238848e-22	5.69616384527468e-21
ENSG00000162076	FLYWCH2	1781.53	1005.25	-0.825286	3.88178387110445e-22	5.81704225715473e-21
ENSG00000111237	VPS29	5538.63	3641.48	-0.605048	3.97166455737591e-22	5.94762253191569e-21
ENSG00000106052	TAX1BP1	10525.8	14829.2	0.494629	3.99915368597297e-22	5.98465483275623e-21
ENSG00000163840	DTX3L	0	500.499	11.4877	4.13317370339651e-22	6.18094748858276e-21
ENSG00000079616	KIF22	9776.64	7041.57	-0.47345	4.14694530337899e-22	6.19726822594555e-21
ENSG00000165072	MAMDC2	21.8765	179.794	3.04531	4.33439431642521e-22	6.47293432213252e-21
ENSG00000049449	RCN1	3812.52	5751.24	0.593044	4.3443174556091e-22	6.48328834875621e-21
ENSG00000174444	RPL4	133118	185941	0.482133	4.35166561595163e-22	6.48978797911246e-21
ENSG00000035403	VCL	18217.8	28723.5	0.656882	4.48432529780326e-22	6.68303159845814e-21
ENSG00000146243	IRAK1BP1	95.0765	381.758	1.9975	4.49549370594301e-22	6.69507455492227e-21
ENSG00000179456	ZBTB18	515.695	1015.34	0.978367	4.5587693268948e-22	6.78465024601146e-21
ENSG00000136100	VPS36	1449.74	2374.25	0.711488	4.57316290552837e-22	6.80140359694631e-21
ENSG00000084234	APLP2	21397.5	29524.1	0.464405	4.73138151239441e-22	7.03189011067583e-21
ENSG00000166130	IKBIP	2644.51	1628.84	-0.698291	4.85694163660708e-22	7.21355633206767e-21
ENSG00000103326	CAPN15	4585.48	2869.57	-0.676079	5.02787336818908e-22	7.46231390251964e-21
ENSG00000157500	APPL1	8263.42	5527.93	-0.580179	5.05844801561691e-22	7.5025572346537e-21
ENSG00000182134	TDRKH	625.639	1272.48	1.02231	5.12087442743307e-22	7.58995496134372e-21
ENSG00000093010	COMT	3837.62	5657.91	0.560218	5.56494313137043e-22	8.24250183474293e-21
ENSG00000023839	ABCC2	423.952	903.074	1.09034	5.61140706703019e-22	8.30564852160291e-21
ENSG00000178761	FAM219B	1845	2968.6	0.686003	5.93523618782837e-22	8.77896735995023e-21
ENSG00000135899	SP110	183.473	28	-2.71752	6.26422932700998e-22	9.25927394184624e-21
ENSG00000169032	MAP2K1	6028.41	8510.67	0.497358	6.35338835047477e-22	9.38466437273126e-21
ENSG00000100731	PCNX1	4783.07	7483.56	0.645686	6.63219570838468e-22	9.78982516954481e-21
ENSG00000088888	MAVS	9175.14	5199.35	-0.819289	6.68992821201065e-22	9.86832675845163e-21
ENSG00000112297	CRYBG1	1537.44	2875.14	0.903193	6.70951084991081e-22	9.89048492654425e-21
ENSG00000034053	APBA2	1313.47	662.765	-0.988153	6.95380046402014e-22	1.02436283465905e-20
ENSG00000206573	THUMPD3-AS1	1195.51	583.877	-1.03451	7.06134256045624e-22	1.03949865635393e-20
ENSG00000166557	TMED3	4999.75	7119.32	0.509777	7.28793763236129e-22	1.07212781289092e-20
ENSG00000165806	CASP7	1927.77	1170.63	-0.719497	7.31507197760674e-22	1.07538997127068e-20
ENSG00000069966	GNB5	3343.55	4962.42	0.569844	7.3942732688908e-22	1.08629689405575e-20
ENSG00000198001	IRAK4	1323.99	2262.83	0.773199	7.48996629908419e-22	1.09961021820813e-20
ENSG00000101557	USP14	8229.57	12127.4	0.559236	7.7208917238193e-22	1.13274571136196e-20
ENSG00000171587	DSCAM	210.819	27.5108	-2.93322	7.97980371114494e-22	1.16993957858328e-20
ENSG00000181061	HIGD1A	4853.55	3086.2	-0.652865	8.010142548186e-22	1.17359412847882e-20
ENSG00000079974	RABL2B	1937.27	1174.79	-0.721437	8.2090952876989e-22	1.20193127763986e-20
ENSG00000143195	ILDR2	66.748	276.814	2.04894	8.35756338870225e-22	1.22284348529433e-20
ENSG00000145860	RNF145	8906.05	5823.3	-0.613087	8.37397444290131e-22	1.22441848833359e-20
ENSG00000114166	KAT2B	1565.3	846.561	-0.885453	8.41323309075179e-22	1.22932982708802e-20
ENSG00000237172	B3GNT9	958.581	1738.96	0.859251	8.42771357495076e-22	1.23061643878271e-20
ENSG00000067560	RHOA	39202.6	28266.2	-0.471847	8.74390926502377e-22	1.27592818642514e-20
ENSG00000179950	PUF60	6304.79	8928.88	0.502054	8.88753265172539e-22	1.29601384008079e-20
ENSG00000164970	FAM219A	1503.54	830.876	-0.855705	8.90069099258703e-22	1.29706037287135e-20
ENSG00000120800	UTP20	5221.23	3181.74	-0.714736	9.16137883015964e-22	1.33415271022956e-20
ENSG00000198719	DLL1	2289.88	4032.78	0.816208	9.55953545815635e-22	1.39120111996418e-20
ENSG00000138767	CNOT6L	2667.63	4150	0.637585	9.70935867451295e-22	1.41205723338792e-20
ENSG00000125863	MKKS	2198.45	1373.34	-0.6792	9.88835123080504e-22	1.43712471909368e-20
ENSG00000165548	TMEM63C	640.898	193.942	-1.72839	1.08061187800619e-21	1.56945666193478e-20
ENSG00000109339	MAPK10	29.3042	200.116	2.77164	1.09975903678411e-21	1.5961964493726e-20
ENSG00000176087	SLC35A4	7385.19	4925.12	-0.584312	1.12058443671882e-21	1.62533464386695e-20
ENSG00000110107	PRPF19	16671.4	12229.3	-0.44703	1.22933353059832e-21	1.78187622175763e-20
ENSG00000159131	GART	16392.5	22792.6	0.47556	1.26623522037539e-21	1.83413791039546e-20
ENSG00000164070	HSPA4L	12013.2	16936.4	0.495518	1.38221454772834e-21	2.0007970796356e-20
ENSG00000151692	RNF144A	1053.24	553.688	-0.928527	1.46215924674955e-21	2.11510747875365e-20
ENSG00000100300	TSPO	5001.34	3194.91	-0.646116	1.47786987967205e-21	2.13640869805392e-20
ENSG00000150961	SEC24D	1681.03	2733.69	0.701965	1.49861570081507e-21	2.164955553396e-20
ENSG00000141376	BCAS3	875.851	1592.7	0.862836	1.51996448743582e-21	2.19433488319296e-20
ENSG00000104093	DMXL2	1798.63	2912.82	0.695433	1.55537511655412e-21	2.24396234380302e-20
ENSG00000152518	ZFP36L2	2247.07	3607.04	0.682472	1.61108136716546e-21	2.32278513069254e-20
ENSG00000249196	TMEM132D-AS1	4209.56	2767.42	-0.604611	1.61705073271019e-21	2.32984239787959e-20
ENSG00000168395	ING5	1613.24	932.361	-0.79139	1.65637597976606e-21	2.38491744656356e-20
ENSG00000090686	USP48	3132.14	4783.29	0.610493	1.66882253170275e-21	2.40124404628019e-20
ENSG00000130733	YIPF2	1638.62	2901.81	0.824875	1.70311077868847e-21	2.44895584383825e-20
ENSG00000087074	PPP1R15A	1432.21	2409.63	0.751113	1.78579977108049e-21	2.56615521776735e-20
ENSG00000070669	ASNS	91.534	333.782	1.87293	1.88941592665436e-21	2.71325132142868e-20
ENSG00000277443	MARCKS	6607.28	9274.33	0.489136	1.96117039823195e-21	2.81442878327344e-20
ENSG00000176454	LPCAT4	1464.39	2422.18	0.725927	2.10857168860655e-21	3.02395955659686e-20
ENSG00000053524	MCF2L2	349.94	789.389	1.17182	2.15400055689874e-21	3.0870686104291e-20
ENSG00000070190	DAPP1	269.407	64.1917	-2.07206	2.17129651343433e-21	3.1098014265066e-20
ENSG00000196465	MYL6B	1597.74	919.647	-0.797471	2.27444431826683e-21	3.25538287770944e-20
ENSG00000169180	XPO6	8881.73	5778.8	-0.620162	2.33137651616749e-21	3.33466809871873e-20
ENSG00000103275	UBE2I	11865.3	8578.53	-0.467827	2.33615124325346e-21	3.33929489510271e-20
ENSG00000140575	IQGAP1	13147.7	20102.2	0.612529	2.34904040080433e-21	3.35550672272998e-20
ENSG00000125731	SH2D3A	870.221	1493.67	0.779218	2.37215450905753e-21	3.3842040468389e-20
ENSG00000215251	FASTKD5	3042.29	1711.33	-0.830863	2.37225149935212e-21	3.3842040468389e-20
ENSG00000119396	RAB14	11420.3	7809.77	-0.548128	2.48096141746181e-21	3.53696037976606e-20
ENSG00000185088	RPS27L	2106.73	3858.83	0.873652	2.56235211153991e-21	3.65059416469326e-20
ENSG00000103423	DNAJA3	9037.55	6405.71	-0.496524	2.75368743150781e-21	3.92061446256174e-20
ENSG00000143878	RHOB	2493.5	1580.71	-0.658229	2.9924362986123e-21	4.25774204062396e-20
ENSG00000132749	TESMIN	562.248	1117.64	0.989479	3.05213030172006e-21	4.33982907950806e-20
ENSG00000158125	XDH	76.1729	322.429	2.08301	3.18818532318855e-21	4.5303152390577e-20
ENSG00000135829	DHX9	32746.8	23726	-0.464904	3.316481155388e-21	4.70953355425235e-20
ENSG00000081014	AP4E1	1778.9	2810.65	0.659885	3.34473875308965e-21	4.74655203677984e-20
ENSG00000198056	PRIM1	2879.49	1669.07	-0.786539	3.67670457191946e-21	5.21423557472214e-20
ENSG00000166165	CKB	8900.28	13024.9	0.549437	3.73924959119445e-21	5.29946981277519e-20
ENSG00000205133	TRIQK	1294.24	2159.04	0.738238	3.87705576474706e-21	5.49118727647127e-20
ENSG00000247077	PGAM5	5609.33	3907.85	-0.521634	3.88125083967473e-21	5.49354067934118e-20
ENSG00000185442	FAM174B	984.166	1709.24	0.797214	3.91305065636825e-21	5.53493740591579e-20
ENSG00000143537	ADAM15	6698.7	4561.8	-0.55401	4.08000460082559e-21	5.76732853743821e-20
ENSG00000156510	HKDC1	10.9868	142.477	3.67144	4.22098644490083e-21	5.96272769193678e-20
ENSG00000000460	C1orf112	2861.43	1799.01	-0.669108	4.30160744926017e-21	6.07265989126026e-20
ENSG00000184992	BRI3BP	6091.18	4033	-0.594916	4.39067937210863e-21	6.19437160083302e-20
ENSG00000125875	TBC1D20	3224.43	2133.56	-0.595759	4.42845140521509e-21	6.24359819705357e-20
ENSG00000114853	ZBTB47	1116.64	556.733	-1.00403	4.60417702392777e-21	6.48713285164716e-20
ENSG00000161996	WDR90	1959.57	1100.35	-0.832925	4.68721327620891e-21	6.5998397845009e-20
ENSG00000128607	KLHDC10	2867.02	4496.35	0.649031	4.70176754639647e-21	6.61603682518241e-20
ENSG00000061936	SFSWAP	3196.36	2000.48	-0.675601	5.17244339977213e-21	7.27362274193637e-20
ENSG00000059377	TBXAS1	178.214	16.441	-3.44203	5.23408518921578e-21	7.35553488288755e-20
ENSG00000084207	GSTP1	43993.8	31627.8	-0.476099	5.31665281321014e-21	7.46672924881145e-20
ENSG00000136052	SLC41A2	502.245	188.739	-1.41512	5.95156296391526e-21	8.35298972877272e-20
ENSG00000070778	PTPN21	861.178	1655.65	0.941962	5.99766709206244e-21	8.41225182563273e-20
ENSG00000140280	LYSMD2	1915.24	3352.45	0.807243	6.1129355823745e-21	8.56838365663922e-20
ENSG00000100897	DCAF11	2071.33	3114.28	0.588223	6.16876498571704e-21	8.64105296836488e-20
ENSG00000104450	SPAG1	817.573	1502.42	0.879609	6.66155625055312e-21	9.32531864021909e-20
ENSG00000012232	EXTL3	3051.88	5433.17	0.831791	6.89066988016423e-21	9.6398248826762e-20
ENSG00000142459	EVI5L	1094.11	1952.46	0.835298	7.01373844533771e-21	9.80566759824003e-20
ENSG00000166033	HTRA1	7659.62	11120.2	0.537588	7.03627756642198e-21	9.83084038339525e-20
ENSG00000108582	CPD	7144.17	11538	0.691379	7.2191781979191e-21	1.00798879616019e-19
ENSG00000116661	FBXO2	38.925	202.49	2.38093	7.54178129768827e-21	1.05235512007125e-19
ENSG00000113716	HMGXB3	5954.45	8758.58	0.556748	7.79295474878564e-21	1.08670373487246e-19
ENSG00000102226	USP11	5942.76	8737.47	0.556268	8.04329245005759e-21	1.12089173192191e-19
ENSG00000159685	CHCHD6	2292.28	3610.04	0.655427	8.6916779740562e-21	1.21047106736952e-19
ENSG00000068489	PRR11	4690.36	6624.16	0.497833	8.78883445736589e-21	1.22321621549115e-19
ENSG00000169067	ACTBL2	27.6986	190.114	2.79392	8.81451073105206e-21	1.22600289090528e-19
ENSG00000157014	TATDN2	1263.54	683.975	-0.885276	9.2347980607658e-21	1.28363693044645e-19
ENSG00000100129	EIF3L	11275.4	15608	0.46905	9.49281705897514e-21	1.31865627871119e-19
ENSG00000125868	DSTN	14351.6	10457.7	-0.456704	9.54571332158025e-21	1.32515523473205e-19
ENSG00000089248	ERP29	7415.42	10180.1	0.457106	9.60497481467877e-21	1.33252894357962e-19
ENSG00000091129	NRCAM	1556.72	2805.22	0.848977	9.73547690605062e-21	1.34977034035039e-19
ENSG00000169592	INO80E	3501.43	2199.34	-0.671105	1.02529639248896e-20	1.42060875237896e-19
ENSG00000143199	ADCY10	341.812	91.3436	-1.90896	1.02696264100189e-20	1.42200880635281e-19
ENSG00000127463	EMC1	5204.07	8138.88	0.645136	1.02791020988339e-20	1.422412571226e-19
ENSG00000176095	IP6K1	3703.79	2349.69	-0.656419	1.03774070296746e-20	1.43510008948638e-19
ENSG00000162772	ATF3	1735.79	2980.37	0.779538	1.04775953221225e-20	1.44803172061762e-19
ENSG00000189057	FAM111B	4023.36	2666.7	-0.593747	1.06318842591304e-20	1.46841896990435e-19
ENSG00000131558	EXOC4	4673.54	6647.12	0.508287	1.08332837003676e-20	1.49528277376685e-19
ENSG00000165023	DIRAS2	786.136	22.578	-5.12633	1.17395679489069e-20	1.61934345676907e-19
ENSG00000129810	SGO1	2308.03	1458.14	-0.662519	1.18957938098063e-20	1.63984992353363e-19
ENSG00000099968	BCL2L13	12633.3	17122.8	0.438708	1.19623559291133e-20	1.64797792863338e-19
ENSG00000182670	TTC3	11474.3	15929.8	0.473214	1.26951162382061e-20	1.74781524132865e-19
ENSG00000198720	ANKRD13B	1970.75	1149.49	-0.777924	1.29086260966913e-20	1.77608279365897e-19
ENSG00000163933	RFT1	2678.27	1621.1	-0.724629	1.29680485845787e-20	1.78312723847815e-19
ENSG00000139910	NOVA1	117.437	4.7396	-4.60415	1.32501909769697e-20	1.82076768786193e-19
ENSG00000103274	NUBP1	1747.75	1048.49	-0.737277	1.34414659340851e-20	1.8458818702641e-19
ENSG00000172765	TMCC1	1597.7	2530.88	0.66432	1.36738757375497e-20	1.87660962970271e-19
ENSG00000149930	TAOK2	3985.39	2506.14	-0.669119	1.37667773332543e-20	1.88816445094426e-19
ENSG00000186523	FAM86B1	269.467	63.4669	-2.08875	1.49587380242327e-20	2.05034940150103e-19
ENSG00000167996	FTH1	241372	166797	-0.533168	1.52124484330307e-20	2.08380752888084e-19
ENSG00000132670	PTPRA	5523.28	3688.04	-0.582766	1.55155261533059e-20	2.12398149689574e-19
ENSG00000107282	APBA1	308.468	67.2792	-2.19238	1.55940274971583e-20	2.13338102364908e-19
ENSG00000080986	NDC80	14350.4	19616.5	0.451028	1.61182695837252e-20	2.20371095620112e-19
ENSG00000099219	ERMP1	7310.54	11292.2	0.627139	1.85005738664059e-20	2.52782888291837e-19
ENSG00000164828	SUN1	12281.4	18287	0.574296	1.91192615536317e-20	2.61071830937626e-19
ENSG00000119326	CTNNAL1	6739.02	9602.75	0.511101	1.93327192293277e-20	2.63820442900404e-19
ENSG00000172292	CERS6	12554.4	18942.9	0.593391	1.95206915030864e-20	2.66218034310016e-19
ENSG00000138685	FGF2	2046.21	3521.3	0.78309	1.99723738061887e-20	2.72206759027904e-19
ENSG00000055044	NOP58	9263.79	6576.7	-0.493977	2.01917734374952e-20	2.75024130162466e-19
ENSG00000184160	ADRA2C	702.98	1399.48	0.99398	2.09470427955815e-20	2.85132251085618e-19
ENSG00000104856	RELB	206.902	565.91	1.45174	2.33392693146059e-20	3.17496057602205e-19
ENSG00000175806	MSRA	504.256	187.072	-1.42919	2.36267325103376e-20	3.21205058153079e-19
ENSG00000198826	ARHGAP11A	7818.76	12706	0.700429	2.39448547697179e-20	3.25325959164513e-19
ENSG00000165868	HSPA12A	1749.62	997.941	-0.810576	2.3999064760483e-20	3.25858309496752e-19
ENSG00000078114	NEBL	1082.73	584.156	-0.890646	2.45395254053417e-20	3.32988153247452e-19
ENSG00000158062	UBXN11	800.857	381.445	-1.06821	2.47083656427047e-20	3.35069543837653e-19
ENSG00000187867	PALM3	1170.61	501.726	-1.22269	2.48038017465655e-20	3.36153523170328e-19
ENSG00000147394	ZNF185	928.933	1604.99	0.789028	2.48199517059407e-20	3.36162294060973e-19
ENSG00000140853	NLRC5	556.481	215.226	-1.36686	2.4952877202224e-20	3.37751678684785e-19
ENSG00000127824	TUBA4A	6590.01	4389.81	-0.586193	2.56188736937418e-20	3.46550004476043e-19
ENSG00000159479	MED8	2853.2	4432.17	0.635747	2.61696605521746e-20	3.53779874945981e-19
ENSG00000262001	DLGAP1-AS2	1111.82	1923.13	0.791109	2.66367311638631e-20	3.59869706266174e-19
ENSG00000023445	BIRC3	155.717	483.14	1.63624	2.6884437165354e-20	3.62990121726984e-19
ENSG00000145022	TCTA	2049.7	1233.05	-0.732183	3.17228941390983e-20	4.28051796211703e-19
ENSG00000169131	ZNF354A	694.625	1348.5	0.957779	3.22515818493798e-20	4.34914988073354e-19
ENSG00000169410	PTPN9	5466.66	7683.24	0.490961	3.42930243889429e-20	4.62156582255959e-19
ENSG00000013588	GPRC5A	13.7371	183.884	3.78424	3.43299268156616e-20	4.62366542280004e-19
ENSG00000197548	ATG7	1568.09	850.44	-0.881545	3.59367726837344e-20	4.83707621895777e-19
ENSG00000095139	ARCN1	19000.5	25455.1	0.421898	3.59790300411277e-20	4.83975984746782e-19
ENSG00000260807	AC009041.2	369.381	126.366	-1.54862	3.60125575266672e-20	4.84126656793708e-19
ENSG00000177156	TALDO1	17761.4	12223.4	-0.539131	4.11098120789097e-20	5.52308032911449e-19
ENSG00000103502	CDIPT	2844.99	1753.74	-0.697693	4.13942975791884e-20	5.55785726753636e-19
ENSG00000008311	AASS	1541.51	827.533	-0.898558	4.30414732356911e-20	5.77544124778915e-19
ENSG00000072042	RDH11	6817.01	9356.66	0.456788	4.50237446966777e-20	6.03769251702387e-19
ENSG00000088876	ZNF343	983.542	514.328	-0.935209	4.58303042373983e-20	6.1420538756721e-19
ENSG00000184743	ATL3	1993.01	14.5021	-7.10161	4.65721108016736e-20	6.23761365425256e-19
ENSG00000130202	NECTIN2	2158.97	3343.73	0.631337	4.96276835040728e-20	6.64275734013774e-19
ENSG00000124067	SLC12A4	2605.14	3953.35	0.601326	5.14803447448275e-20	6.8864885592032e-19
ENSG00000051108	HERPUD1	2642.61	3963.64	0.584559	5.23934819507205e-20	7.00431727878806e-19
ENSG00000133985	TTC9	772.277	1404.82	0.862777	5.24719194376789e-20	7.01048121433536e-19
ENSG00000180354	MTURN	426.946	900.419	1.07836	5.32902707232235e-20	7.1154324529703e-19
ENSG00000100600	LGMN	3166.68	4594.88	0.536836	5.36538794916934e-20	7.15957367937156e-19
ENSG00000187017	ESPN	376.169	829.183	1.13769	5.61957820273309e-20	7.49415336703962e-19
ENSG00000198947	DMD	112.623	3.43214	-5.02307	5.850993529056e-20	7.79796826576831e-19
ENSG00000156504	FAM122B	6637.99	4351.83	-0.608805	5.85669244687998e-20	7.80076898145857e-19
ENSG00000166913	YWHAB	27124.3	19940.8	-0.443837	5.9295537782995e-20	7.89296771814895e-19
ENSG00000145147	SLIT2	243.432	587.49	1.27109	5.94043027170951e-20	7.9025944792484e-19
ENSG00000091483	FH	11665.1	15891.2	0.446056	6.26658454424215e-20	8.33136844005804e-19
ENSG00000163785	RYK	6583.6	9154.96	0.475584	6.33161566792896e-20	8.41266875878502e-19
ENSG00000111817	DSE	1383.78	2174.91	0.651944	6.43799548163741e-20	8.54877489429428e-19
ENSG00000159840	ZYX	84.8503	287.645	1.75842	6.50053883272958e-20	8.62654125146317e-19
ENSG00000180357	ZNF609	4185.67	7096.86	0.761498	6.59099051702832e-20	8.74122558845517e-19
ENSG00000169933	FRMPD4	24.3818	161.724	2.73353	6.74902913861784e-20	8.94535133507269e-19
ENSG00000262655	SPON1	3.94432	115.738	4.83218	7.22120218936664e-20	9.56533587502909e-19
ENSG00000133872	SARAF	9479.51	6938.49	-0.450225	7.8790435167446e-20	1.04303528459762e-18
ENSG00000174032	SLC25A30	1123.52	1916.02	0.769096	8.12734810352295e-20	1.07524964171319e-18
ENSG00000134287	ARF3	10872.5	7504.95	-0.534741	8.59990078593233e-20	1.13707468684242e-18
ENSG00000173905	GOLIM4	1965.12	3398.9	0.790034	8.72565793957831e-20	1.15299918806713e-18
ENSG00000130402	ACTN4	19788.5	30412.3	0.619986	9.01712678892992e-20	1.19078792503749e-18
ENSG00000137693	YAP1	18254.5	25546.4	0.484811	9.20613941609172e-20	1.21500868593142e-18
ENSG00000205581	HMGN1	16788.9	24355.2	0.536764	9.55238113402883e-20	1.25993815395548e-18
ENSG00000167165	UGT1A6	1759.26	1016.3	-0.79144	9.61569232044408e-20	1.26674770520358e-18
ENSG00000196139	AKR1C3	18344.5	6714.73	-1.45002	9.61116012054456e-20	1.26674770520358e-18
ENSG00000138593	SECISBP2L	2465.29	4073.11	0.723729	9.87588852161223e-20	1.30023537767237e-18
ENSG00000128050	PAICS	21776.3	29019.9	0.414248	1.00058644843316e-19	1.31654833421265e-18
ENSG00000125207	PIWIL1	13.1247	160.71	3.59108	1.00422435949015e-19	1.32053371808274e-18
ENSG00000167608	TMC4	100.492	335.18	1.73311	1.03588189871097e-19	1.36133715706961e-18
ENSG00000188636	RTL6	5116.9	3461.66	-0.563517	1.07440686965233e-19	1.41111075478747e-18
ENSG00000089006	SNX5	7673.81	10713.4	0.481428	1.08604338981312e-19	1.42553056081766e-18
ENSG00000150593	PDCD4	6274.04	8999.07	0.520335	1.11050463017773e-19	1.45675634608432e-18
ENSG00000198839	ZNF277	1107.08	1887.5	0.769065	1.15610754833515e-19	1.5156611897279e-18
ENSG00000170921	TANC2	928.309	1679.51	0.855024	1.25338393467837e-19	1.64219802051757e-18
ENSG00000177352	CCDC71	1696.36	945.753	-0.841778	1.2977565470143e-19	1.69930875395278e-18
ENSG00000140284	SLC27A2	757.444	1460.44	0.94788	1.30798554119893e-19	1.71166918982242e-18
ENSG00000167123	CERCAM	3440.33	2323.78	-0.565853	1.30889248178551e-19	1.7118229538623e-18
ENSG00000230202	AL450405.1	12062.9	7963.18	-0.599105	1.32033274060704e-19	1.72574413184588e-18
ENSG00000124104	SNX21	978.378	513.839	-0.927718	1.38385899539576e-19	1.80768665398565e-18
ENSG00000144746	ARL6IP5	6497.3	4573.41	-0.506807	1.41774369352135e-19	1.85083409092817e-18
ENSG00000160294	MCM3AP	5073.29	7405.64	0.545593	1.45060124134595e-19	1.89258948961165e-18
ENSG00000182827	ACBD3	3507.15	5218.4	0.573702	1.51883725185009e-19	1.98042495304374e-18
ENSG00000142945	KIF2C	11545.5	15806.8	0.453152	1.51984640912285e-19	1.98054985188822e-18
ENSG00000099864	PALM	1321.76	2182.77	0.723325	1.57136257289575e-19	2.04645201385415e-18
ENSG00000029153	ARNTL2	2762.76	4077.23	0.561952	1.58521741816703e-19	2.06325657236098e-18
ENSG00000139629	GALNT6	245.687	682.207	1.47224	1.66540494445481e-19	2.16632518389671e-18
ENSG00000157617	C2CD2	558.776	1212.94	1.11708	1.67448421317376e-19	2.17682947712589e-18
ENSG00000011021	CLCN6	832.194	1475.28	0.825375	1.7667243460227e-19	2.29536553140541e-18
ENSG00000110076	NRXN2	626.799	258.358	-1.27653	1.76859078325201e-19	2.29641452359501e-18
ENSG00000100644	HIF1A	17924.2	25287.4	0.496545	1.76972667602065e-19	2.2965142575004e-18
ENSG00000004779	NDUFAB1	5414.27	3065.43	-0.820484	1.80871084385294e-19	2.34569891974326e-18
ENSG00000151148	UBE3B	3870.9	2628.77	-0.557926	1.89107316827695e-19	2.45104785301359e-18
ENSG00000090487	SPG21	5231.32	7922.4	0.598992	1.92412897402828e-19	2.49240219073053e-18
ENSG00000169714	CNBP	28379.2	39259.9	0.468231	1.94403638698246e-19	2.51668567255688e-18
ENSG00000186283	TOR3A	6606.1	4506.77	-0.551894	1.99886923828474e-19	2.58612652523665e-18
ENSG00000184428	TOP1MT	1876.51	3060.55	0.705588	2.02352420519371e-19	2.61646385601791e-18
ENSG00000115109	EPB41L5	2475.89	3734.87	0.593447	2.03901879502659e-19	2.63492750604033e-18
ENSG00000143631	FLG	4185.02	21654.6	2.37135	2.04595862186638e-19	2.64232083124184e-18
ENSG00000158055	GRHL3	565.016	245.874	-1.20058	2.07449053280271e-19	2.67757456626749e-18
ENSG00000127022	CANX	59255	79426.5	0.422674	2.14024464362984e-19	2.76080100252644e-18
ENSG00000236719	OVAAL	7.76757	113.197	3.88975	2.17950272818613e-19	2.80977034232985e-18
ENSG00000170915	PAQR8	1060.83	1760.28	0.730521	2.35554785502185e-19	3.03491976757539e-18
ENSG00000104613	INTS10	4705.73	3189.66	-0.561282	2.4197917236305e-19	3.11584107691234e-18
ENSG00000136051	WASHC4	4592.63	3091.5	-0.570834	2.43392109403538e-19	3.13217477762986e-18
ENSG00000171094	ALK	108.841	398.088	1.86676	2.44843577123196e-19	3.14898465381933e-18
ENSG00000183117	CSMD1	1133.66	10.1943	-6.81279	2.52115216832936e-19	3.24058468393917e-18
ENSG00000176678	FOXL1	437.893	153.681	-1.5139	2.53559280410757e-19	3.25721530594008e-18
ENSG00000260442	ATP2A1-AS1	592.458	195.598	-1.59802	2.60319209011515e-19	3.34207325530236e-18
ENSG00000150779	TIMM8B	7064.24	4362.13	-0.695428	2.63838021317144e-19	3.38524476582304e-18
ENSG00000186529	CYP4F3	195.161	36.38	-2.41668	2.68022133190989e-19	3.4368964731599e-18
ENSG00000147536	GINS4	4590.04	3179.72	-0.529568	2.71286339235562e-19	3.4766979787139e-18
ENSG00000159592	GPBP1L1	8978.5	12267.4	0.450429	2.89519631324076e-19	3.70817701454889e-18
ENSG00000104228	TRIM35	1995.54	1200.85	-0.732552	2.95859333922332e-19	3.78713919526083e-18
ENSG00000162664	ZNF326	4359.4	2652.79	-0.71651	3.16934827103785e-19	4.05452200054187e-18
ENSG00000102393	GLA	6055.24	4139.41	-0.548876	3.31928150118197e-19	4.24382665516685e-18
ENSG00000102471	NDFIP2	5558.94	8324.97	0.582484	3.33454678299681e-19	4.26083161122586e-18
ENSG00000133818	RRAS2	4926.75	7116.06	0.530221	3.4280112944204e-19	4.37767944100188e-18
ENSG00000149573	MPZL2	4179.81	2707.75	-0.626058	3.48240807053525e-19	4.44452834617342e-18
ENSG00000187498	COL4A1	5953.31	17813.8	1.5812	3.53416633083595e-19	4.50793310104981e-18
ENSG00000157764	BRAF	1325.01	2299.13	0.794077	3.79374016653028e-19	4.83618234985553e-18
ENSG00000159256	MORC3	1512.57	2380.06	0.654512	3.7970937957477e-19	4.83761350569877e-18
ENSG00000166479	TMX3	1762.45	2750.97	0.642293	3.88806753327904e-19	4.95060812634308e-18
ENSG00000101752	MIB1	5676.74	8607.46	0.60041	3.96571230934737e-19	5.0465085514019e-18
ENSG00000183309	ZNF623	1610.34	2546.62	0.660805	4.16083236436552e-19	5.29170023395319e-18
ENSG00000116833	NR5A2	5.523	116.04	4.36817	4.17165527858886e-19	5.30235481013605e-18
ENSG00000173085	COQ2	2005.58	3061.37	0.610566	4.18579039847192e-19	5.31720439370036e-18
ENSG00000103363	ELOB	6100.94	3708.54	-0.718018	4.22494640873654e-19	5.36380198636084e-18
ENSG00000124762	CDKN1A	2331.12	3474.57	0.575362	4.25435832466937e-19	5.39798162154071e-18
ENSG00000196118	CCDC189	585.97	243.13	-1.26973	4.30196130847485e-19	5.45518883116776e-18
ENSG00000179562	GCC1	1967.48	3122.93	0.666739	4.35414617973828e-19	5.51813592995002e-18
ENSG00000165521	EML5	204.849	34.8341	-2.54561	4.43207700270574e-19	5.61361902609061e-18
ENSG00000106772	PRUNE2	11.7374	144.355	3.62488	4.48595778476366e-19	5.67854691213165e-18
ENSG00000206503	HLA-A	8592.49	6084.66	-0.497916	4.50223432386954e-19	5.69582550051266e-18
ENSG00000143368	SF3B4	6461.12	4600.7	-0.489662	4.52445177474041e-19	5.72059546842396e-18
ENSG00000196123	KIAA0895L	757.725	345.437	-1.13373	4.73389169562183e-19	5.98191768810395e-18
ENSG00000135686	KLHL36	3638.95	5473.82	0.589028	4.83320678457664e-19	6.10385881868141e-18
ENSG00000260916	CCPG1	771.946	1412.84	0.871262	4.85902479299688e-19	6.13289252685357e-18
ENSG00000170745	KCNS3	2693.21	1783.01	-0.595121	4.90131667898518e-19	6.18267311617886e-18
ENSG00000206527	HACD2	6570.42	9218.75	0.488407	4.95652816646098e-19	6.24868353264767e-18
ENSG00000128656	CHN1	294.125	76.7952	-1.94351	5.27320001167099e-19	6.64404817275269e-18
ENSG00000075790	BCAP29	2207.14	3305.68	0.582326	5.29475623204137e-19	6.66733415421516e-18
ENSG00000178035	IMPDH2	23595.8	17845.3	-0.402967	5.47557435684358e-19	6.89102462877518e-18
ENSG00000078369	GNB1	23772.4	31777.1	0.418656	5.59415297715749e-19	7.03617245688417e-18
ENSG00000162409	PRKAA2	1637.01	2680.59	0.711483	5.66975624967901e-19	7.1271301169878e-18
ENSG00000161980	POLR3K	3087.74	1920.22	-0.684977	5.71741406002672e-19	7.18287407170448e-18
ENSG00000180979	LRRC57	778.062	1344.89	0.788478	6.19131136024664e-19	7.77373454172485e-18
ENSG00000128928	IVD	4789.12	6731.53	0.49118	6.36864313115501e-19	7.99176259583132e-18
ENSG00000233369	GTF2IP4	1927.47	2943.5	0.610839	6.51563341257422e-19	8.17148611441639e-18
ENSG00000273749	CYFIP1	8760.41	12797.5	0.546708	6.64669258856137e-19	8.33103364684189e-18
ENSG00000166997	CNPY4	787.028	345.976	-1.18437	6.71404280686363e-19	8.41058949878862e-18
ENSG00000179542	SLITRK4	220.578	45.0361	-2.29717	6.89283950592783e-19	8.62958036065468e-18
ENSG00000112773	TENT5A	124.317	360.852	1.54134	7.09267589437229e-19	8.87464420620708e-18
ENSG00000104635	SLC39A14	13521.8	18751.2	0.471626	7.18563679310051e-19	8.98577556064541e-18
ENSG00000147687	TATDN1	3317.6	5083.82	0.615994	7.45894566674927e-19	9.32217739699085e-18
ENSG00000110200	ANAPC15	3422.4	2285.75	-0.582282	7.51752229895108e-19	9.38997428170825e-18
ENSG00000066135	KDM4A	2452.98	3745.93	0.610578	7.69112486348866e-19	9.60128678986114e-18
ENSG00000198887	SMC5	3680.06	5468.67	0.571583	7.8021443000127e-19	9.73427485624139e-18
ENSG00000117868	ESYT2	9685.43	13909.9	0.522111	7.87808976810155e-19	9.82337541871846e-18
ENSG00000158517	NCF1	2.3893	107.904	5.43097	8.01104869895014e-19	9.98342413724338e-18
ENSG00000076513	ANKRD13A	1830.93	1083.03	-0.75679	8.01974459142004e-19	9.98852048939414e-18
ENSG00000174640	SLCO2A1	41.4058	201.343	2.27441	8.07325422433711e-19	1.00493940643241e-17
ENSG00000141580	WDR45B	4828.98	6823.02	0.498803	8.09431567422678e-19	1.00698302398126e-17
ENSG00000128203	ASPHD2	702.575	1283.05	0.867961	8.10913839950609e-19	1.00824860696611e-17
ENSG00000166963	MAP1A	1282.98	624.483	-1.04004	8.62289148313736e-19	1.07151162705072e-17
ENSG00000163071	SPATA18	395.557	140.01	-1.5005	8.65297133131271e-19	1.07463362169636e-17
ENSG00000089351	GRAMD1A	1762.02	2642.69	0.584588	8.73328098516447e-19	1.08398663355642e-17
ENSG00000140740	UQCRC2	22545.8	15789.3	-0.513915	9.08268529218499e-19	1.12671022812208e-17
ENSG00000135063	FAM189A2	164.829	450.195	1.44586	9.09288951279042e-19	1.12733113890993e-17
ENSG00000157227	MMP14	4727.12	7496.68	0.66502	9.68603678076863e-19	1.20018298030964e-17
ENSG00000120832	MTERF2	1215.44	620.034	-0.973042	9.98973071170007e-19	1.23710634353229e-17
ENSG00000167772	ANGPTL4	329.952	107.305	-1.62002	1.00114649887657e-18	1.23909022155476e-17
ENSG00000148842	CNNM2	651.9	1356.98	1.05728	1.01101840365623e-18	1.25059458441995e-17
ENSG00000169252	ADRB2	863.75	1438.26	0.735683	1.07537621693435e-18	1.32944457742329e-17
ENSG00000146426	TIAM2	860.472	1443.98	0.74677	1.11413679280588e-18	1.37657790400015e-17
ENSG00000137261	KIAA0319	1142.75	583.24	-0.971561	1.12922811858245e-18	1.39442952866411e-17
ENSG00000126803	HSPA2	284.86	625.548	1.13321	1.13075822613323e-18	1.39552426724377e-17
ENSG00000065534	MYLK	842.389	1608.32	0.932769	1.14103749630709e-18	1.40740938964295e-17
ENSG00000110955	ATP5F1B	77342.3	56731.9	-0.447085	1.14321023246289e-18	1.40928770214471e-17
ENSG00000166847	DCTN5	7331.53	5116.26	-0.519024	1.19107017874296e-18	1.46745259976491e-17
ENSG00000179222	MAGED1	4519.7	6609.42	0.548143	1.28209115709885e-18	1.5786975951466e-17
ENSG00000112208	BAG2	3381.17	2257.29	-0.58325	1.31022970392131e-18	1.6124302440312e-17
ENSG00000169251	NMD3	3855.97	6125.98	0.667396	1.3555047208918e-18	1.6672016090651e-17
ENSG00000140939	NOL3	2215.72	1262.6	-0.811647	1.45956115388116e-18	1.79416803065527e-17
ENSG00000163513	TGFBR2	8433.63	12382.1	0.553955	1.55019202948957e-18	1.90449654206526e-17
ENSG00000142173	COL6A2	780.93	1415.06	0.856392	1.582449699133e-18	1.94302600656852e-17
ENSG00000163064	EN1	396.995	827.67	1.05953	1.59875443994758e-18	1.96193499014281e-17
ENSG00000142405	NLRP12	1.18578	142.829	6.83127	1.60093176529839e-18	1.96349572391009e-17
ENSG00000172113	NME6	2253.45	1375.37	-0.711431	1.62934919851621e-18	1.99721922106419e-17
ENSG00000144645	OSBPL10	716.549	280.833	-1.35323	1.6570936821431e-18	2.03008019229327e-17
ENSG00000169855	ROBO1	203.755	1.03426	-7.61356	1.69883483468374e-18	2.08004147686518e-17
ENSG00000162302	RPS6KA4	6148.13	4116.94	-0.578575	1.70217310017029e-18	2.08295268081787e-17
ENSG00000111684	LPCAT3	2809.55	1846.94	-0.605479	1.73107820877943e-18	2.11628074684369e-17
ENSG00000182871	COL18A1	4157.99	7312.03	0.814189	1.73136047080829e-18	2.11628074684369e-17
ENSG00000118096	IFT46	1537.98	933.765	-0.72002	1.76907062286345e-18	2.16115647246034e-17
ENSG00000106638	TBL2	3260.06	4670.36	0.518656	1.77353198900837e-18	2.16538669198522e-17
ENSG00000237438	CECR7	112.458	6.0895	-4.18266	1.78256953347165e-18	2.17519627258297e-17
ENSG00000166887	VPS39	3559.58	5475.31	0.621576	1.82484946811474e-18	2.22553632545557e-17
ENSG00000091157	WDR7	945.148	486.136	-0.959246	1.89634250686291e-18	2.31142725794352e-17
ENSG00000169519	METTL15	4154.94	5947.77	0.517699	1.92809181447784e-18	2.3488057811875e-17
ENSG00000099260	PALMD	1143.94	597.57	-0.938216	1.93771956964638e-18	2.35920893589062e-17
ENSG00000174953	DHX36	4169.43	6126.14	0.554938	1.96297467749709e-18	2.38861632473889e-17
ENSG00000178177	LCORL	633.956	1261.46	0.993456	1.96408625462871e-18	2.38862851067689e-17
ENSG00000197355	UAP1L1	1928.58	1167.65	-0.722984	1.99413556105651e-18	2.42381364943662e-17
ENSG00000144369	FAM171B	1444.59	2358.34	0.708129	2.03776402394975e-18	2.47545518741325e-17
ENSG00000092140	G2E3	3784.71	5403.08	0.513653	2.04559974913835e-18	2.48358258456416e-17
ENSG00000148926	ADM	2369.02	3476.84	0.553266	2.08046914480066e-18	2.5245043612679e-17
ENSG00000143815	LBR	6023.99	8723.63	0.534086	2.08788252818472e-18	2.53208303921462e-17
ENSG00000146416	AIG1	1958.08	2921.77	0.577035	2.17927940632115e-18	2.64144743692945e-17
ENSG00000182095	TNRC18	9033.24	15015.3	0.733112	2.33700597791788e-18	2.83104120811012e-17
ENSG00000006831	ADIPOR2	8267.32	11584.4	0.486702	2.46205815575458e-18	2.98086371018326e-17
ENSG00000048544	MRPS10	4169.6	6039.62	0.534817	2.84532134753667e-18	3.44296585379381e-17
ENSG00000154309	DISP1	83.3377	296.923	1.82707	2.86336438613748e-18	3.46286633290603e-17
ENSG00000138764	CCNG2	1849.83	2994.08	0.69547	2.90770225389717e-18	3.51256911830118e-17
ENSG00000198040	ZNF84	1531.27	892.33	-0.779202	2.90608667799103e-18	3.51256911830118e-17
ENSG00000006453	BAIAP2L1	4834.45	6764.5	0.484396	2.92142121575621e-18	3.52717692886736e-17
ENSG00000166912	MTMR10	1316.75	2174.73	0.723805	3.07106333916036e-18	3.70578394247931e-17
ENSG00000134077	THUMPD3	6836.11	4582.01	-0.576874	3.12408033157195e-18	3.76766173024505e-17
ENSG00000156011	PSD3	1610.94	973.356	-0.726222	3.23328099571421e-18	3.8971909455846e-17
ENSG00000119231	SENP5	5289.73	7297.13	0.46402	3.30492518895499e-18	3.98133321096111e-17
ENSG00000017260	ATP2C1	8161.19	11224	0.459581	3.42699971614616e-18	4.12610004691357e-17
ENSG00000174744	BRMS1	5117.62	3444.26	-0.57114	3.54208955515251e-18	4.26230132707697e-17
ENSG00000107338	SHB	726.23	1274.9	0.813106	3.54763849372647e-18	4.26661082074125e-17
ENSG00000178814	OPLAH	939.441	1560.58	0.73189	3.56864544247747e-18	4.28949599637924e-17
ENSG00000170802	FOXN2	3247.58	4645.39	0.516705	3.77292462316046e-18	4.53252617887044e-17
ENSG00000137764	MAP2K5	1807.08	2690.64	0.574609	3.78676496698186e-18	4.54663408327988e-17
ENSG00000103154	NECAB2	201.441	28.9405	-2.78826	3.81475870802857e-18	4.57771044963428e-17
ENSG00000007376	RPUSD1	2774.91	1853.64	-0.581878	3.85785267444357e-18	4.62465312630333e-17
ENSG00000100290	BIK	199.343	484.114	1.28126	3.85814310343236e-18	4.62465312630333e-17
ENSG00000138821	SLC39A8	146.28	1.41479	-6.71832	3.94784026694003e-18	4.72955626233854e-17
ENSG00000278619	MRM1	1056.14	579.765	-0.865397	4.06367686468367e-18	4.86564158662621e-17
ENSG00000107643	MAPK8	1669.51	2612.26	0.645686	4.0926795285161e-18	4.89766351525072e-17
ENSG00000120860	WASHC3	1152.22	566.783	-1.02345	4.28000240719978e-18	5.11900563693988e-17
ENSG00000057663	ATG5	3627.79	5449.75	0.587188	4.28709839115066e-18	5.12466601508881e-17
ENSG00000117115	PADI2	119.528	368.747	1.62831	4.63165264182687e-18	5.53348517274788e-17
ENSG00000137267	TUBB2A	814.97	1437.6	0.817625	4.82875610745382e-18	5.7657900569399e-17
ENSG00000140943	MBTPS1	7169.04	10940.7	0.609777	4.85610012015792e-18	5.79524903717691e-17
ENSG00000070061	ELP1	7162.01	5118.04	-0.484739	4.93900325091126e-18	5.89094315141692e-17
ENSG00000132938	MTUS2	170.342	26.8486	-2.67902	5.23911284337547e-18	6.24546030213049e-17
ENSG00000127334	DYRK2	2310.83	1344.34	-0.782178	5.37108871220777e-18	6.39926855140183e-17
ENSG00000180440	SERTM1	198.58	502.486	1.33978	5.40916293447539e-18	6.44109220599475e-17
ENSG00000165152	TMEM246	5109.53	7088.97	0.472157	5.74364206414028e-18	6.83562758061569e-17
ENSG00000101460	MAP1LC3A	85.5137	282.306	1.72846	5.77007904875042e-18	6.86332386687352e-17
ENSG00000133424	LARGE1	344.829	0.718627	-8.95654	5.85046359742572e-18	6.9551235003607e-17
ENSG00000116584	ARHGEF2	2255.58	3354.78	0.572966	6.13893253944758e-18	7.29406099645925e-17
ENSG00000180818	HOXC10	2715.06	1833.75	-0.566362	6.16697274184759e-18	7.32336456375811e-17
ENSG00000147677	EIF3H	17739	23740.3	0.420446	6.18485300024647e-18	7.34057758387217e-17
ENSG00000021776	AQR	6622.49	9609.6	0.53706	6.20090785423311e-18	7.35560645028396e-17
ENSG00000101004	NINL	286.487	637.34	1.15354	6.42619974476107e-18	7.61868317470744e-17
ENSG00000105289	TJP3	164.913	418.856	1.34787	6.43896041843654e-18	7.62964031220644e-17
ENSG00000152291	TGOLN2	9485.07	14438	0.606056	6.59332971524034e-18	7.80828845140751e-17
ENSG00000064607	SUGP2	4318.31	5958.2	0.464543	6.6106266200992e-18	7.82449932479428e-17
ENSG00000173227	SYT12	75.6753	274.069	1.86274	6.85238003234026e-18	8.10621978293869e-17
ENSG00000184178	SCFD2	855.824	456.143	-0.907899	7.03477132310966e-18	8.31744718485878e-17
ENSG00000119048	UBE2B	3577.45	5388.36	0.591436	7.28640340108888e-18	8.61026546862187e-17
ENSG00000172239	PAIP1	14410.6	19272.6	0.419519	7.49977873479505e-18	8.85758181292461e-17
ENSG00000212719	C17orf51	1960.83	1196.24	-0.713448	7.57826341979802e-18	8.94540359253676e-17
ENSG00000007314	SCN4A	75.5236	269.012	1.83799	8.1529217115001e-18	9.61849588640741e-17
ENSG00000138395	CDK15	10.8531	134.788	3.60112	8.60784579921012e-18	1.01496752751535e-16
ENSG00000185344	ATP6V0A2	2339.02	1484.56	-0.655304	8.66119473196334e-18	1.02070297047768e-16
ENSG00000137807	KIF23	11605.3	15970.8	0.460633	8.86815025604099e-18	1.04452455269958e-16
ENSG00000121486	TRMT1L	1733.99	1092.14	-0.667221	9.00947915535144e-18	1.06059471229447e-16
ENSG00000158234	FAIM	1588.67	915.941	-0.793641	9.5142667608686e-18	1.11941052871771e-16
ENSG00000184205	TSPYL2	1225.73	1953.35	0.672152	9.53629654016062e-18	1.12139400312822e-16
ENSG00000147050	KDM6A	3126.58	4385.05	0.4881	9.88755916909901e-18	1.16206955567882e-16
ENSG00000144724	PTPRG	3149.49	5302.48	0.751376	9.97506824604618e-18	1.17171928411303e-16
ENSG00000154127	UBASH3B	744.866	353.943	-1.07222	1.00778974457133e-17	1.18315716411936e-16
ENSG00000158882	TOMM40L	760.858	384.413	-0.986046	1.03448514455572e-17	1.21384068585207e-16
ENSG00000235162	C12orf75	5634.17	3881.45	-0.537617	1.03516318165851e-17	1.21397936349827e-16
ENSG00000164045	CDC25A	3410.78	2246.5	-0.602468	1.03837490489293e-17	1.21708764528099e-16
ENSG00000134954	ETS1	1714.5	2854.39	0.735454	1.07276341096483e-17	1.25671538645928e-16
ENSG00000103381	CPPED1	717.733	335.029	-1.09769	1.10211559731003e-17	1.29040359676408e-16
ENSG00000119421	NDUFA8	5676.41	3772.04	-0.589719	1.11041056531829e-17	1.29941406898876e-16
ENSG00000132561	MATN2	1997.43	1202.83	-0.73229	1.11383090687374e-17	1.30271355904261e-16
ENSG00000140299	BNIP2	7077.56	10335	0.546047	1.17827728634679e-17	1.37734580469778e-16
ENSG00000130309	COLGALT1	5761.69	8693.1	0.593266	1.18566701295337e-17	1.3852372580216e-16
ENSG00000109738	GLRB	823.481	1462.86	0.830046	1.19966926146896e-17	1.40084158673629e-16
ENSG00000182621	PLCB1	570.224	6.34024	-6.47188	1.20345105553578e-17	1.40450122111076e-16
ENSG00000132388	UBE2G1	6588.29	9042.16	0.456642	1.24380146610285e-17	1.45081178004164e-16
ENSG00000146373	RNF217	2092.22	3261.86	0.640853	1.30395071654319e-17	1.52015415793132e-16
ENSG00000172046	USP19	5217.49	3516.22	-0.569091	1.30727051724455e-17	1.52320547533212e-16
ENSG00000177181	RIMKLA	3190.65	1889.96	-0.756049	1.37503662675527e-17	1.60130473762413e-16
ENSG00000160218	TRAPPC10	1556.64	2564.3	0.720577	1.42797879241103e-17	1.66206613712511e-16
ENSG00000176244	ACBD7	520.553	940.794	0.854749	1.46147165271511e-17	1.70013687325507e-16
ENSG00000235823	OLMALINC	1271.35	1995.3	0.649809	1.47763050231722e-17	1.7180128585655e-16
ENSG00000106392	C1GALT1	2159.72	3159.69	0.549104	1.49618564178884e-17	1.73865431171217e-16
ENSG00000157870	PRXL2B	2386.51	1577.11	-0.597973	1.50672305312989e-17	1.74996157922167e-16
ENSG00000196510	ANAPC7	3836.59	2619.98	-0.550895	1.53481265646392e-17	1.78163156545843e-16
ENSG00000177613	CSTF2T	4678.79	3268.57	-0.517239	1.5474115372568e-17	1.79529544001479e-16
ENSG00000162390	ACOT11	5128.18	3461.34	-0.567449	1.62680123261212e-17	1.88639347208349e-16
ENSG00000105355	PLIN3	2310.43	3314.1	0.520544	1.62951631586563e-17	1.88752306587768e-16
ENSG00000178597	PSAPL1	234.317	557.39	1.24833	1.62916179842745e-17	1.88752306587768e-16
ENSG00000144827	ABHD10	5242.78	7397.3	0.496823	1.64660275569855e-17	1.90629653788401e-16
ENSG00000133710	SPINK5	670.108	1211.87	0.855655	1.652132003811e-17	1.91167718093051e-16
ENSG00000131711	MAP1B	2266.62	4170.38	0.879245	1.66756206888076e-17	1.92850218141922e-16
ENSG00000198648	STK39	3773.91	5406.32	0.518455	1.67954021721643e-17	1.94131930011306e-16
ENSG00000141232	TOB1	2822.03	4084.92	0.533899	1.74084125857188e-17	2.0111029222628e-16
ENSG00000218336	TENM3	1650.01	3160.33	0.936994	1.76826703364364e-17	2.04169874108246e-16
ENSG00000198886	MT-ND4	79503.4	109907	0.467195	1.7790584191533e-17	2.05306560728686e-16
ENSG00000184602	SNN	1403.84	847.972	-0.727153	1.80515467956609e-17	2.08207308892081e-16
ENSG00000107738	VSIR	428.515	815.797	0.929799	1.82781517162955e-17	2.10708900487055e-16
ENSG00000188554	NBR1	4069.31	5744.01	0.497243	1.83248364312165e-17	2.11134831654888e-16
ENSG00000106635	BCL7B	2233.41	3344.72	0.58254	1.89679636370869e-17	2.18428743232391e-16
ENSG00000122970	IFT81	2638.45	1781.83	-0.566332	1.93655467608262e-17	2.22888808896898e-16
ENSG00000133134	BEX2	339.805	680.396	1.00217	2.01074282054655e-17	2.31304760322182e-16
ENSG00000169372	CRADD	1076.11	524.217	-1.03849	2.03896867957633e-17	2.34427342778012e-16
ENSG00000139613	SMARCC2	10613	7445.79	-0.511324	2.092636976101e-17	2.40470271275962e-16
ENSG00000188735	TMEM120B	878.796	1611.12	0.874183	2.10185145820939e-17	2.41401202435447e-16
ENSG00000143469	SYT14	263.748	604.023	1.19485	2.10343040501715e-17	2.41454658032779e-16
ENSG00000150401	DCUN1D2	548.725	971.257	0.824449	2.13865348000777e-17	2.45368053230098e-16
ENSG00000156675	RAB11FIP1	3666.89	5744.22	0.647433	2.15151604855158e-17	2.46713241654111e-16
ENSG00000152484	USP12	1855.29	2747.79	0.566173	2.32564032070092e-17	2.66539031258344e-16
ENSG00000246089	AC016065.1	369.69	137.497	-1.42745	2.34900538109467e-17	2.69074657599877e-16
ENSG00000135392	DNAJC14	1549	924.922	-0.744308	2.39784160380215e-17	2.745237451787e-16
ENSG00000180773	SLC36A4	1123.37	624.431	-0.848651	2.4306458962551e-17	2.78132588994172e-16
ENSG00000167799	NUDT8	694.806	270.323	-1.36296	2.46327497883784e-17	2.81717587769619e-16
ENSG00000171931	FBXW10	121.22	9.41679	-3.66047	2.48332444219206e-17	2.83860870872391e-16
ENSG00000145536	ADAMTS16	270.707	64.7042	-2.0607	2.51092860596432e-17	2.86864994160855e-16
ENSG00000131652	THOC6	3509.44	2158.99	-0.7013	2.5181348510586e-17	2.87536788364164e-16
ENSG00000111186	WNT5B	514.418	195.801	-1.39118	2.56268325524378e-17	2.92469598456348e-16
ENSG00000160256	FAM207A	1982.6	3197.11	0.689717	2.70007904537246e-17	3.07987974854584e-16
ENSG00000227471	AKR1B15	97.3152	5.366	-4.21237	2.73932964744269e-17	3.12300862645359e-16
ENSG00000134072	CAMK1	1172.88	649.049	-0.851791	2.8775753133134e-17	3.27889348890635e-16
ENSG00000243137	PSG4	2.13016	100.342	5.51511	2.95414386116987e-17	3.36437266205921e-16
ENSG00000157510	AFAP1L1	149.811	25.2391	-2.57652	2.98004469752977e-17	3.39208867303073e-16
ENSG00000012963	UBR7	4318.33	3013.76	-0.519047	3.01418660085297e-17	3.42915121998404e-16
ENSG00000104231	ZFAND1	1584.4	2557.77	0.69153	3.03638253358296e-17	3.45259144510818e-16
ENSG00000160691	SHC1	7146.56	9736.64	0.446277	3.06764569002206e-17	3.48631179991815e-16
ENSG00000114120	SLC25A36	10502.6	14383.7	0.453703	3.09516576036798e-17	3.5157451203677e-16
ENSG00000141858	SAMD1	3942.94	2723.76	-0.533406	3.16513285338616e-17	3.59333721428406e-16
ENSG00000050393	MCUR1	2461.79	3567.63	0.535056	3.22832572784965e-17	3.66316143813144e-16
ENSG00000231312	MAP4K3-DT	509.772	988.343	0.956432	3.52113627964985e-17	3.99332212802967e-16
ENSG00000082438	COBLL1	2656.32	1675.79	-0.664913	3.68712713604219e-17	4.17938655608672e-16
ENSG00000138190	EXOC6	2217.02	3318.24	0.581437	3.81249379008398e-17	4.31923277660297e-16
ENSG00000164823	OSGIN2	1327.48	2224.46	0.744237	3.91908534677012e-17	4.43767345479704e-16
ENSG00000160932	LY6E	5879.89	8309.11	0.498716	3.96995479427596e-17	4.49292796237369e-16
ENSG00000111670	GNPTAB	3910.31	2715.32	-0.526007	3.99720521721544e-17	4.5214083427282e-16
ENSG00000108961	RANGRF	2380.26	1461	-0.704503	4.05619979560154e-17	4.58574746443294e-16
ENSG00000106823	ECM2	16.8946	141.81	3.05336	4.14878183452401e-17	4.68797213651999e-16
ENSG00000119729	RHOQ	4357.9	6100.61	0.485099	4.18243502836321e-17	4.7235375601577e-16
ENSG00000160072	ATAD3B	1338.07	746.77	-0.840496	4.23440714431903e-17	4.77974411855356e-16
ENSG00000175054	ATR	7372.37	5229.17	-0.495523	4.29626715089028e-17	4.84704770551013e-16
ENSG00000176845	METRNL	923.055	1540.71	0.738553	4.46095385521146e-17	5.0302300258141e-16
ENSG00000188042	ARL4C	2135.33	3209.22	0.587664	4.56699033578846e-17	5.14712154060483e-16
ENSG00000169371	SNUPN	1437.01	2164.37	0.590981	4.72997672000536e-17	5.32804234787513e-16
ENSG00000180332	KCTD4	88.3288	336.982	1.93871	4.82433519722337e-17	5.43151009431939e-16
ENSG00000151065	DCP1B	446.856	173.898	-1.35867	5.03223508753702e-17	5.66263547681124e-16
ENSG00000065328	MCM10	4027.8	2799	-0.525439	5.04081202489058e-17	5.66934481056677e-16
ENSG00000176915	ANKLE2	4974.31	3329.77	-0.579023	5.05659865540504e-17	5.68415164560927e-16
ENSG00000110047	EHD1	2821.69	4208.96	0.577296	5.07227212783389e-17	5.69881600103368e-16
ENSG00000169752	NRG4	611.902	21.5088	-4.83476	5.08584957809104e-17	5.71111145786257e-16
ENSG00000136108	CKAP2	9361.74	12366.1	0.401598	5.09220594160014e-17	5.71528952575867e-16
ENSG00000205084	TMEM231	964.382	1593.32	0.725273	5.22801613964123e-17	5.86468194371342e-16
ENSG00000176853	FAM91A1	8160.68	11152	0.450551	5.27273697386647e-17	5.91179051402899e-16
ENSG00000110092	CCND1	18966.4	29398.5	0.632311	5.34697511056506e-17	5.9888330732176e-16
ENSG00000164975	SNAPC3	4276.08	6103.41	0.513791	5.34683123044136e-17	5.9888330732176e-16
ENSG00000184838	PRR16	150.47	376.585	1.32198	5.43672226773592e-17	6.08620989435135e-16
ENSG00000137177	KIF13A	4216.6	6643	0.655997	5.7859493108102e-17	6.47381449203346e-16
ENSG00000164199	ADGRV1	448.936	151.999	-1.55974	5.80538494603656e-17	6.49221078751196e-16
ENSG00000263006	ROCK1P1	125.811	374.32	1.56797	5.82846382986579e-17	6.51466029313452e-16
ENSG00000138594	TMOD3	9059.32	12208.6	0.430468	5.88094166577591e-17	6.56992988566125e-16
ENSG00000100934	SEC23A	5567.95	7503.16	0.430326	5.95510654496496e-17	6.64935789500619e-16
ENSG00000101182	PSMA7	13957.5	9363.19	-0.575936	6.06260384993243e-17	6.76590333926582e-16
ENSG00000182379	NXPH4	2590.03	1695.71	-0.611729	6.27905110541375e-17	7.00385515276707e-16
ENSG00000219438	FAM19A5	207.228	0	-10.0777	6.31067426980501e-17	7.03550955611577e-16
ENSG00000132915	PDE6A	95.0439	325.296	1.77078	6.61479644069393e-17	7.36702143091796e-16
ENSG00000152556	PFKM	11201.6	8397.37	-0.415675	6.61482693506607e-17	7.36702143091796e-16
ENSG00000136122	BORA	1543.38	2380.08	0.624926	6.66904560011694e-17	7.423592648508e-16
ENSG00000111875	ASF1A	4339.23	3075.06	-0.497116	6.92519548739163e-17	7.70476854533607e-16
ENSG00000196782	MAML3	115.547	11.841	-3.289	7.04595497394908e-17	7.83510193103137e-16
ENSG00000168575	SLC20A2	2413	1382.64	-0.803335	7.10751408164922e-17	7.89950463077815e-16
ENSG00000141198	TOM1L1	2763.95	4220.75	0.611109	7.31635190992193e-17	8.12744748026368e-16
ENSG00000177548	RABEP2	1269.56	608.994	-1.05867	7.47937976786003e-17	8.30429446422308e-16
ENSG00000183684	ALYREF	5321.71	3868.72	-0.460159	7.64047585417884e-17	8.47881670532313e-16
ENSG00000123415	SMUG1	1171.84	692.891	-0.757927	7.6933114618233e-17	8.53308264645403e-16
ENSG00000135643	KCNMB4	1641.66	1033.16	-0.667951	8.2752139584326e-17	9.17381081158756e-16
ENSG00000180801	ARSJ	2275.21	3708.67	0.705003	8.30937718061613e-17	9.20697673911498e-16
ENSG00000143549	TPM3	40193.9	31170.3	-0.36679	8.46082095173987e-17	9.36999190590028e-16
ENSG00000276023	DUSP14	2672.7	1706.38	-0.647436	8.53743206466386e-17	9.45000902961568e-16
ENSG00000182718	ANXA2	120031	168129	0.486165	8.63660428976877e-17	9.55490446017072e-16
ENSG00000077097	TOP2B	17254.5	11712	-0.55899	8.95695198827309e-17	9.90426042395276e-16
ENSG00000006062	MAP3K14	993.137	1577.43	0.667518	8.96163644327526e-17	9.9043896348614e-16
ENSG00000162244	RPL29	41053.3	26982.5	-0.605483	9.40481754468286e-17	1.03888977910801e-15
ENSG00000177707	NECTIN3	387.74	126.713	-1.61629	9.42764895485157e-17	1.04088156790734e-15
ENSG00000275342	PRAG1	629.413	1142.34	0.861043	9.59307563556476e-17	1.05860688082232e-15
ENSG00000131650	KREMEN2	1597.03	888.375	-0.847147	9.82820989697263e-17	1.08400256055928e-15
ENSG00000135451	TROAP	3651.81	2515.51	-0.53745	1.02087105699519e-16	1.12539745805205e-15
ENSG00000090520	DNAJB11	6819.47	9863.14	0.532315	1.05063678016914e-16	1.15762235473514e-15
ENSG00000198252	STYX	2372.62	3375.13	0.508406	1.0840259735429e-16	1.19380493703932e-15
ENSG00000226053	LINC01776	11.6703	120.173	3.34379	1.13836221644141e-16	1.25300742646272e-15
ENSG00000102225	CDK16	9688.34	12932.1	0.416755	1.13950366899986e-16	1.25362747633653e-15
ENSG00000162415	ZSWIM5	548.245	218.825	-1.32158	1.20124706885403e-16	1.32088445441332e-15
ENSG00000258837	AL133370.1	47.554	215.719	2.17963	1.21910999133074e-16	1.33984698692427e-15
ENSG00000223572	CKMT1A	484.469	205.622	-1.23527	1.25938378072012e-16	1.38340820167858e-15
ENSG00000113161	HMGCR	8830.22	11716.2	0.407842	1.27422213192632e-16	1.39899912449065e-15
ENSG00000150712	MTMR12	5625.65	7685.37	0.449895	1.27852133975427e-16	1.40300894388824e-15
ENSG00000125843	AP5S1	641	313.693	-1.02916	1.29167066782325e-16	1.41672163687806e-15
ENSG00000134769	DTNA	96.6505	4.96301	-4.30658	1.30210634678806e-16	1.42744560281861e-15
ENSG00000080298	RFX3	1976.44	3057.07	0.628877	1.32206781765208e-16	1.44859618787104e-15
ENSG00000166263	STXBP4	888.754	460.927	-0.947912	1.33262114968594e-16	1.45942207120151e-15
ENSG00000167114	SLC27A4	2206.71	1285.93	-0.779528	1.37498639124625e-16	1.50505829923189e-15
ENSG00000130175	PRKCSH	14677.6	22059.5	0.587753	1.40340073637864e-16	1.53538554831657e-15
ENSG00000180263	FGD6	3937.11	2591.74	-0.602916	1.44761984927161e-16	1.58296464002045e-15
ENSG00000034510	TMSB10	39712.5	63177.7	0.669846	1.50610707756365e-16	1.64609001360334e-15
ENSG00000138709	LARP1B	1484.65	2265.47	0.609424	1.53587829541008e-16	1.67778261751498e-15
ENSG00000170962	PDGFD	2993.28	1967.48	-0.605731	1.56486182130734e-16	1.70858326954826e-15
ENSG00000152465	NMT2	2089.79	3217.91	0.623513	1.59352459776457e-16	1.73900288766617e-15
ENSG00000114209	PDCD10	2749.91	4186.75	0.606644	1.63615023918941e-16	1.78462182025066e-15
ENSG00000126010	GRPR	10.604	130.275	3.59149	1.65149400081424e-16	1.80045228324063e-15
ENSG00000137038	DMAC1	5793.05	3734.05	-0.633489	1.65475249829902e-16	1.80309814940281e-15
ENSG00000174891	RSRC1	2304.23	3377.11	0.551695	1.66182386430313e-16	1.80898537517816e-15
ENSG00000175029	CTBP2	5752.55	7827.11	0.444281	1.66120462108092e-16	1.80898537517816e-15
ENSG00000141551	CSNK1D	5412.47	7512.12	0.472907	1.69050746090971e-16	1.83928568902991e-15
ENSG00000106080	FKBP14	1787.27	2749.26	0.621713	1.76588189545956e-16	1.9203301414817e-15
ENSG00000167987	VPS37C	1266.22	1926.11	0.60562	1.77527620983726e-16	1.9295784127374e-15
ENSG00000123104	ITPR2	1266.79	2522.92	0.993266	1.79889383974646e-16	1.95426923953218e-15
ENSG00000185480	PARPBP	4376.98	2833.29	-0.62743	1.85521969147579e-16	2.01445086579675e-15
ENSG00000133519	ZDHHC8P1	471.978	207.93	-1.18052	1.85866926738144e-16	2.01718640610106e-15
ENSG00000220205	VAMP2	1001.94	1655.01	0.723384	1.90918721484146e-16	2.07097626646434e-15
[truncated: 8,255 more rows]

## Sheet: Human ESCC NRF2 target gene set
GeneSymbol	log2FoldChange
CYP4F11	-6.05036
TCF4	-7.49982
AKR1B10	-4.9399
CES1	-3.28656
OSGIN1	-2.2276
GCLC	-1.57756
GPX2	-1.58311
AKR1C1	-2.31261
FECH	-1.86596
DIAPH2	-1.85358
TSPAN7	-3.28053
MEGF9	-1.31865
G6PD	-1.19666
ALDH3A2	-1.20341
MAP2	1.01483
SLC9A3R1	-1.38569
EPHX1	-1.02887
TKT	-0.917665
ETFB	-1.55225
PGD	-0.877662
NDRG4	-3.08166
GSR	-0.781271
GSTA4	-1.73251
SOX12	-1.03762
GSTM3	-1.55728
NQO1	-0.931795
WNT5A	-1.1485
AKR1C2	-1.18465
SMAD3	1.13876
ALDH1A1	2.47399
OLFM1	-6.54669
TXNRD1	-0.647203
ASPH	-0.643719
SCN9A	-6.11176
FOXE1	-6.13206
HK1	-0.663254
NFE2L2	-0.704657
KEAP1	-0.779718
GSTM2	-1.64561
PRDX1	-0.586589
GCLM	-0.697755
ADAM23	-0.77635
TRIM16	-0.689995
GATAD1	0.667916
ADD3	0.840689
TSKU	-0.755257
GLI1	-1.68093
TRIM2	-0.698558
ABCC5	-0.651673
SUSD4	-2.29756
TMEM14A	-0.744178
CD9	0.57746
IDH1	-0.589509
MAPK10	2.77164
ASNS	1.87293
NRCAM	0.848977
TALDO1	-0.539131
AKR1C3	-1.45002
SLC27A2	0.94788
CYP4F3	-2.41668
GLA	-0.548876
KIAA0319	-0.971561
MATN2	-0.73229
SLC25A36	0.453703
ASF1A	-0.497116
NTRK2	-0.458758
ABCC1	-0.68252
ODC1	-0.362792
CA11	-1.11855
FZD7	0.621819
MTUS1	-0.375995
MKRN1	0.434482
GTF2IRD1	0.558555
RPIA	0.553435
SLC7A11	-0.485907
UNKL	-0.486741
FZD10	-1.98013
EPCAM	0.302028
PTDSS1	-0.315704
XPA	0.557332
MAFG	-0.344368
EPS8	-2.76808
GAMT	-0.419492
NAA38	-0.483079
SLC6A8	-0.345301
AKR1B1	-0.312286
CLDN8	-7.0826
GSTA1	-2.66715
ENTPD3	-7.09971
GPI	-0.231997
BDNF	1.20133
PRKX	0.305945
TDP2	-0.315485
EPN2	0.340671
ANXA10	-2.89225
PMS2P1	0.40574
DLX5	-0.676668
PGS1	0.391131
RIT1	-0.410789
IKBKB	-0.375308
SOX13	0.39417
PKP4	0.279031
CLIP4	0.24981
SLC12A8	-1.90039
BDH1	-0.26559
CHST7	0.379521
TMEM158	0.435264
EIF4H	0.215784
POR	0.260208
NFX1	-0.265736
WASF1	-0.270327
STARD7	-0.18907
MKNK1	-0.27603
SLCO3A1	-0.372428
FAM20B	-0.208521
CLUAP1	-0.31202
ZHX2	0.770138
MARK1	0.237214
FXYD3	-1.50875
RPA1	0.164547
RCOR3	0.279665
FTL	-0.236278
PLA2G16	-0.440487
PAK1	0.209001
NSUN5P2	-0.581882
CBR1	2.60169
B4GALT4	0.264136
REPIN1	0.196088
GABARAPL1	0.195454
EHBP1	0.179552
ABCC3	-0.233752
VPS72	-0.199264
ATP2B1	-0.232214
SOX2	0.14957
AKAP1	-0.18984
ACOT13	-0.293491
JTB	-0.378142
HHAT	-0.556658
GTF2I	0.189899
ABHD4	-0.214925
EFHC1	0.224314
HR	-0.179497
ME1	-0.14703
LRP8	0.188776
NT5C	-0.17693
PRPSAP2	-0.191316
PILRB	-0.693296
TRMT2B	0.153386
CCDC93	0.17102
MRPS14	-0.198223
CLK2	-0.156883
NSUN5P1	-0.30864
FGFR2	-0.145042
ABCB6	-0.707024
POLR2J	-0.158603
ALDH3A1	0.0846257
PMS2P3	0.326316
UBXN4	-0.08555
UBE2Q1	-0.113108
COX5B	-0.141553
FARP1	0.118104
CHODL	-1.89354
NAMPT	-0.0741271
ABHD2	0.141215
PMS2P5	0.415928
AADAC	2.82123
LSG1	-0.0605326
BMP7	-0.064289
CYP4F2	-0.718378
BPTF	0.0895591
PIR	0.0632297
DBI	-0.0487881
NARF	-0.0639787
SMYD3	0.0797134
AKR1C4	-1.73224
HDAC4	-0.105231
CYB5R2	-1.43912
UNC119	-0.0577207
SENP3	0.0472973
CABYR	-0.0815563
POLR2J2	0.573823
ABHD11	-0.0489914
ARTN	-0.052226
CDK5RAP2	-0.0505454
RAB6B	0.0593415
GSTM1	-0.867217
PRPSAP1	-0.0406028
CACNA2D3	-0.0450323
DVL2	0.0276984
ADH7	0.190247
TTLL7	-0.0516153
ERCC3	-0.0207417
GSTM4	-0.48086
CYP4F12	-0.340465
BCL6	-0.0268368
GAA	-0.00978253
USP21	-0.00694327
BBS1	0.035998
SETDB1	0.00168971
COCH	1.91939
GABRE	3.53564
CTAGE9	3.37594
