# Supplementary material for: Pyrimethamine Restores KEAP1-Mediated Degradation of Select NRF2 Mutants in Esophageal Squamous Cell Carcinoma
Source: Cancers (Basel). 2026 Apr 24;18(9):1354. doi: 10.3390/cancers18091354 (PMC13163009; doi:10.3390/cancers18091354)
Supplement: Supplementary file 1 [file cancers-18-01354-s001.zip › Excel S2.xlsx]

## Sheet: KEAP1null-KYSE450 vs KYSE450
Gene_id	Gene_name	KYSE450	KEAP1null-KYSE450	log2FoldChange	pvalue	padj
ENSG00000023839	ABCC2	42.5087	7443.26	7.44041	0	0
ENSG00000078018	MAP2	44.5857	7793.92	7.44677	0	0
ENSG00000087494	PTHLH	15856.2	394.702	-5.32789	0	0
ENSG00000106853	PTGR1	2510.93	46811.9	4.22054	0	0
ENSG00000113532	ST8SIA4	89.4021	6235.4	6.12678	0	0
ENSG00000114251	WNT5A	62.4412	47224.3	9.57292	0	0
ENSG00000118785	SPP1	175.799	114855	9.34673	0	0
ENSG00000128422	KRT17	50936.9	1762.82	-4.85256	0	0
ENSG00000151632	AKR1C2	1158.89	428550	8.53034	0	0
ENSG00000152583	SPARCL1	235.782	58271.8	7.95162	0	0
ENSG00000169297	NR0B1	210.576	7107.64	5.07462	0	0
ENSG00000170477	KRT4	634.095	22749.6	5.16603	0	0
ENSG00000171903	CYP4F11	132.904	11049.6	6.38043	0	0
ENSG00000187134	AKR1C1	765.384	556796	9.50665	0	0
ENSG00000196139	AKR1C3	201.598	151512	9.55388	0	0
ENSG00000198691	ABCA4	35.9888	8141.34	7.8202	0	0
ENSG00000205420	KRT6A	71578.4	2738.34	-4.70797	0	0
ENSG00000140961	OSGIN1	587.12	10711.4	4.18973	5.21448893179686e-298	6.35588262020128e-295
ENSG00000196167	COLCA1	41.7781	3522.56	6.40713	3.72868384111418e-279	4.30564860389711e-276
ENSG00000203727	SAMD5	20.219	4532.41	7.80046	7.92474778821118e-277	8.69344832366766e-274
ENSG00000001084	GCLC	5354.52	84197.4	3.97509	5.98995278973581e-276	6.25807448603827e-273
ENSG00000235531	MSC-AS1	126.048	3448.75	4.77706	1.01811815151106e-267	1.0153414656433e-264
ENSG00000178860	MSC	72.5964	3516.77	5.59311	1.52225445707076e-267	1.45209838209271e-264
ENSG00000023909	GCLM	3847.18	39549	3.3619	1.84116914158546e-253	1.68313545693271e-250
ENSG00000103044	HAS3	13316.4	417.538	-4.99371	7.47894291895305e-231	6.5635203056732e-228
ENSG00000277586	NEFL	70.8542	3689.2	5.69109	2.68256681735145e-215	2.26367369125734e-212
ENSG00000186847	KRT14	2401.27	34.507	-6.12473	1.09758920426974e-214	8.91892857099192e-212
ENSG00000164951	PDP1	15546.1	1680.42	-3.20965	6.65622086850295e-214	5.21562449481981e-211
ENSG00000140450	ARRDC4	2044.28	17258.7	3.07761	6.02960253660381e-207	4.56170619493406e-204
ENSG00000176153	GPX2	2727.5	24100	3.14331	1.2583369052453e-205	9.20263723369399e-203
ENSG00000163739	CXCL1	3666.78	257.258	-3.83186	2.17769156778922e-199	1.54124364507405e-196
ENSG00000108846	ABCC3	77.2621	3344.72	5.44024	4.27484000862033e-187	2.93093718091032e-184
ENSG00000120833	SOCS2	4464.68	300.776	-3.89227	3.71436310349893e-181	2.46948868153838e-178
ENSG00000181019	NQO1	16624.6	107758	2.69637	1.69995521765266e-180	1.09697110221469e-177
ENSG00000074211	PPP2R2C	482.351	5114.39	3.40763	9.14833701404677e-178	5.7347004025196e-175
ENSG00000113430	IRX4	1898.54	58.9798	-5.00929	2.04909630418502e-166	1.2488103587172e-163
ENSG00000159231	CBR3	579.154	5257.38	3.18235	1.49292615104458e-164	8.85264858214001e-162
ENSG00000198074	AKR1B10	55.6889	30985.4	9.11467	4.51913527883847e-164	2.60920600046621e-161
ENSG00000154040	CABYR	451.179	6387.23	3.82506	2.7211659021499e-162	1.53083025367099e-159
ENSG00000139289	PHLDA1	7582.56	1106.51	-2.77649	4.78830889945324e-156	2.6263874313501e-153
ENSG00000159228	CBR1	7861.13	51553.2	2.71321	7.55006758689666e-153	4.04020689893933e-150
ENSG00000124882	EREG	1653.26	78.1551	-4.39971	1.39409146071783e-146	7.28246824955935e-144
ENSG00000231107	LINC01508	325.877	3299.91	3.33816	3.70088588251541e-146	1.88831247121833e-143
ENSG00000158023	WDR66	1400.74	50.5362	-4.8004	5.2025663673592e-145	2.59418877499684e-142
ENSG00000171658	NMRAL2P	238.981	4225.41	4.14482	2.34962904055701e-144	1.14557469221824e-141
ENSG00000181885	CLDN7	2850	302.346	-3.2372	1.93661319238175e-143	9.23680292192514e-141
ENSG00000073756	PTGS2	1434.87	62.7316	-4.51049	3.19938273880113e-142	1.49349909126163e-139
ENSG00000066926	FECH	1996.46	11037.1	2.46677	3.82171766789691e-140	1.74684345070121e-137
ENSG00000176788	BASP1	1493.86	9095.36	2.60637	1.74975345322172e-139	7.8346103599356e-137
ENSG00000058085	LAMC2	6493.24	380.337	-4.09175	1.14830116813288e-138	5.03874552576708e-136
ENSG00000198363	ASPH	10188.1	65424.6	2.68298	1.39380755901505e-136	5.99610545976279e-134
ENSG00000173267	SNCG	668.018	4546.48	2.7664	1.99323343637844e-136	8.40991184502749e-134
ENSG00000109062	SLC9A3R1	3808.92	22269.2	2.54773	6.6057474501194e-135	2.73453017086075e-132
ENSG00000166165	CKB	19534	2175.7	-3.16636	9.1247425456662e-135	3.70734910096142e-132
ENSG00000147257	GPC3	3305.35	398.818	-3.05014	3.30070169779396e-126	1.31667991362908e-123
ENSG00000108448	TRIM16L	5627.73	27271.2	2.27668	1.61192622301589e-125	6.31529666660154e-123
ENSG00000119125	GDA	976.323	33.0341	-4.89414	7.21407463819908e-121	2.77678592214189e-118
ENSG00000165092	ALDH1A1	31.0041	947.43	4.92228	2.15455335955339e-118	8.15015529458646e-116
ENSG00000160211	G6PD	6399.09	36775.5	2.52289	4.22939216564668e-115	1.57276040871675e-112
ENSG00000114948	ADAM23	121.988	2325.89	4.2561	1.6031206263043e-112	5.86207775685272e-110
ENSG00000091129	NRCAM	19.8988	1183.81	5.87302	8.99124747835772e-112	3.23390114221587e-109
ENSG00000249199	AC026785.3	40.7517	889.047	4.44818	1.62792010970281e-111	5.7607366462709e-109
ENSG00000182326	C1S	172.928	2190.39	3.66381	1.74687092583106e-110	6.08354731948148e-108
ENSG00000137331	IER3	15822.3	2857.33	-2.46908	5.17470537507748e-110	1.77395368639375e-107
ENSG00000138772	ANXA3	4332.54	436.011	-3.31332	4.53344916615605e-108	1.53021345700713e-105
ENSG00000189221	MAOA	81.6195	1310.25	4.01135	5.77370058583892e-108	1.91931804323191e-105
ENSG00000104327	CALB1	18910.4	3398.35	-2.47631	2.17240125341172e-107	7.11380350744076e-105
ENSG00000105974	CAV1	60904.8	12168.8	-2.32332	5.68534566660655e-107	1.8343600577257e-104
ENSG00000170442	KRT86	1389.21	6.48846	-7.73055	3.01962016732465e-106	9.60151687986998e-104
ENSG00000163683	SMIM14	1246.3	6845.02	2.45724	8.00896198441621e-106	2.51023751340131e-103
ENSG00000169083	AR	19.6953	788.112	5.32308	1.07181821076679e-105	3.31206923158076e-103
ENSG00000167601	AXL	1180.69	65.8296	-4.16205	1.32859196541879e-105	4.04851496129003e-103
ENSG00000109321	AREG	1442.38	81.1243	-4.15854	3.04370221452802e-105	9.14778446393764e-103
ENSG00000185532	PRKG1	55.4388	889.753	4.0053	4.66527788329604e-105	1.38319184810156e-102
ENSG00000164120	HPGD	503.322	4253.55	3.07902	2.68496624311337e-104	7.85442124985432e-102
ENSG00000214290	COLCA2	121.443	1532.26	3.65964	1.56693135081638e-102	4.52348339959359e-100
ENSG00000129194	SOX15	1228.83	6.63552	-7.55092	3.15927062592569e-102	9.00186980945578e-100
ENSG00000239521	CASTOR3	335.624	2184.11	2.70302	1.59850244564091e-100	4.4963004688925e-98
ENSG00000267056	AC005336.1	5.94032	1346.17	7.80958	4.8939209126589e-100	1.35914714966755e-97
ENSG00000136235	GPNMB	377.802	3583.37	3.24739	3.93487747237055e-99	1.07914014679762e-96
ENSG00000188064	WNT7B	6886.25	648.923	-3.4066	9.40429341341784e-99	2.54728638877021e-96
ENSG00000196782	MAML3	123.291	1265.47	3.36038	1.8035714441573e-98	4.82565335180623e-96
ENSG00000165434	PGM2L1	3987.61	769.814	-2.37242	5.40132718181686e-98	1.42777251047063e-95
ENSG00000113657	DPYSL3	8403.39	1044.11	-3.00848	8.0053943323832e-98	2.09093275776771e-95
ENSG00000182968	SOX1	1665.04	200.498	-3.05221	1.73331390869391e-97	4.47398907726405e-95
ENSG00000142657	PGD	17394.3	78672.5	2.17728	4.1269813069471e-97	1.05286011481883e-94
ENSG00000023445	BIRC3	1642.2	242.017	-2.76286	2.19381111127445e-96	5.5324385955588e-94
ENSG00000143819	EPHX1	1918.22	14224.7	2.8909	1.80355051910995e-95	4.49657936241732e-93
ENSG00000134954	ETS1	1177.36	95.478	-3.62178	6.50292999517355e-95	1.60308184375402e-92
ENSG00000099812	MISP	1994.8	225.154	-3.14845	1.79374641042253e-94	4.37275513829671e-92
ENSG00000078401	EDN1	1307.14	159.17	-3.03612	3.96276986311841e-94	9.55419459305692e-92
ENSG00000165905	LARGE2	1755.54	237.877	-2.88188	2.06126229980158e-93	4.91566248452682e-91
ENSG00000151012	SLC7A11	2344.42	14040.5	2.58233	4.42909278650148e-93	1.0448849003854e-90
ENSG00000109814	UGDH	5870.48	27666.4	2.23667	9.67840841941118e-93	2.25898170980725e-90
ENSG00000167355	OR51B5	726.768	14.9127	-5.62101	5.09841510291717e-92	1.17746555113687e-89
ENSG00000231131	LNCAROD	750.833	12.0442	-5.98749	6.31538045894971e-91	1.44332757572247e-88
ENSG00000154736	ADAMTS5	30.1134	841.103	4.80667	6.9565697491696e-89	1.57347567316269e-86
ENSG00000177469	CAVIN1	20158	3220.43	-2.64585	1.25460320800666e-88	2.80877493710879e-86
ENSG00000133687	TMTC1	259.917	3121.59	3.58887	1.41049286109758e-88	3.12588013863443e-86
ENSG00000187672	ERC2	16.0452	724.734	5.47731	2.51493550098029e-87	5.51776848915077e-85
ENSG00000180638	SLC47A2	213.285	1394.94	2.71086	4.39971080860984e-87	9.5573915981089e-85
ENSG00000178538	CA8	43.8659	701.101	3.99484	1.98460559871449e-86	4.26884772899959e-84
ENSG00000136810	TXN	22359.5	124293	2.47475	2.12552734603819e-86	4.5275796089396e-84
ENSG00000118257	NRP2	3454.76	336.104	-3.3599	5.64540091076121e-85	1.19096246136636e-82
ENSG00000164251	F2RL1	7129.91	1413.48	-2.33429	8.5652419557221e-85	1.78972770008136e-82
ENSG00000276644	DACH1	50.2415	780.799	3.95602	4.74424865668142e-84	9.81969957807455e-82
ENSG00000106780	MEGF9	1338.96	7663.76	2.5175	3.19060984502799e-83	6.54224112148729e-81
ENSG00000183853	KIRREL1	4936.1	379.678	-3.69917	3.6034451911088e-83	7.32033217527103e-81
ENSG00000186529	CYP4F3	1.98888	6535.36	11.6729	1.16250493193699e-82	2.33994111988051e-80
ENSG00000151834	GABRA2	17.7221	694.239	5.3131	1.24652125153706e-82	2.48624329624756e-80
ENSG00000118503	TNFAIP3	3713.95	320.087	-3.53415	5.34396641572882e-82	1.05627588433415e-79
ENSG00000163874	ZC3H12A	1805.21	320.696	-2.4921	5.80335387952112e-82	1.13683557247048e-79
ENSG00000123106	CCDC91	1568.96	3.66637	-8.76628	1.30448930027799e-81	2.53278719009727e-79
ENSG00000144815	NXPE3	712.778	3335.27	2.22587	1.0821823123636e-80	2.08272630993485e-78
ENSG00000133101	CCNA1	51.1732	996.532	4.28858	2.30807088608828e-80	4.40339784702407e-78
ENSG00000170381	SEMA3E	201.859	1553.3	2.94482	1.11293380565116e-79	2.10497997379194e-77
ENSG00000171992	SYNPO	1410.19	118.572	-3.57095	9.81752597087427e-79	1.84099589573488e-76
ENSG00000134202	GSTM3	950.029	5648.15	2.57111	1.35928300459827e-78	2.52734484075305e-76
ENSG00000179820	MYADM	1901.03	202.637	-3.22908	4.15486006910365e-78	7.66030503496926e-76
ENSG00000178919	FOXE1	1940.49	353.348	-2.45601	4.65063485877411e-78	8.50291073345867e-76
ENSG00000167996	FTH1	69393	298645	2.10557	1.03878762295509e-77	1.88355375600286e-75
ENSG00000127329	PTPRB	631.897	20.4889	-4.94058	5.22306297048405e-77	9.39295094855901e-75
ENSG00000159217	IGF2BP1	6981.59	1522.77	-2.19672	7.91989830841401e-77	1.41270381208621e-74
ENSG00000100439	ABHD4	865.889	3994.1	2.20635	8.62585746556827e-77	1.52622026447232e-74
ENSG00000137261	KIAA0319	48.8953	830.86	4.09831	6.51992936876591e-76	1.14437800280579e-73
ENSG00000110693	SOX6	127.661	968.41	2.92531	1.06008935650307e-75	1.84590162552995e-73
ENSG00000082438	COBLL1	1921.05	7572	1.97903	1.63635234798016e-75	2.82689531611691e-73
ENSG00000029153	ARNTL2	7202.91	1951.47	-1.88412	6.13049921783956e-75	1.05080588155781e-72
ENSG00000136542	GALNT5	7015.88	1135.74	-2.62648	2.79795912391038e-74	4.75869947120881e-72
ENSG00000076864	RAP1GAP	490.015	4120.03	3.07339	4.36641695094578e-74	7.36916830028849e-72
ENSG00000188385	JAKMIP3	20.7324	558.535	4.75322	2.30926651378605e-73	3.86758071087527e-71
ENSG00000137745	MMP13	2581.75	2.37513	-10.137	2.68971929084299e-73	4.47063948796176e-71
ENSG00000198431	TXNRD1	25736.6	92887.4	1.85167	5.44609136570836e-73	8.98400335064974e-71
ENSG00000136531	SCN2A	876.614	4071.16	2.21583	8.25279414224715e-73	1.351241070753e-70
ENSG00000117450	PRDX1	60593.7	196563	1.69775	8.07351670310892e-72	1.31209597382378e-69
ENSG00000081277	PKP1	13766.2	1734.83	-2.98807	1.40424746418557e-71	2.26538157089937e-69
ENSG00000117448	AKR1A1	5162.7	16712.4	1.69469	3.89422302217243e-71	6.23644183258854e-69
ENSG00000114279	FGF12	186.662	1193.56	2.67642	4.05521342496611e-71	6.44720163360554e-69
ENSG00000029534	ANK1	807.808	4.97928	-7.36	2.8074990960779e-70	4.43140504805389e-68
ENSG00000227036	LINC00511	2213.74	318.383	-2.79912	3.2482626918263e-70	5.09049167561921e-68
ENSG00000137941	TTLL7	101.898	775.162	2.92807	5.23447020886249e-70	8.1449841405988e-68
ENSG00000156535	CD109	17504.6	4065.19	-2.1062	6.03067259948474e-70	9.31781386145741e-68
ENSG00000120162	MOB3B	1978.42	389.327	-2.34552	6.49019176196446e-70	9.95767882919582e-68
ENSG00000166670	MMP10	487.396	19.3154	-4.65753	3.11533296548177e-69	4.74655592101875e-67
ENSG00000274173	AL035661.1	271.27	1580.5	2.54224	1.83619738877532e-68	2.77835660067107e-66
ENSG00000138180	CEP55	11464.3	3419.63	-1.74514	2.27948034738707e-68	3.42546567271727e-66
ENSG00000179750	APOBEC3B	5417.75	1474.54	-1.87754	4.47750150652912e-68	6.68274714647951e-66
ENSG00000067113	PLPP1	3692.32	744.633	-2.30912	6.16061667079471e-68	9.13269795656999e-66
ENSG00000243955	GSTA1	49.5832	650.601	3.71605	3.86616101196311e-67	5.69285722164233e-65
ENSG00000188158	NHS	642.158	32.215	-4.32743	5.77712837319905e-67	8.45001310053248e-65
ENSG00000065618	COL17A1	28961.9	3401.98	-3.08955	6.59540341936678e-67	9.58299013383491e-65
ENSG00000043039	BARX2	525.644	9.06453	-5.88734	1.5435779971961e-66	2.22803297753174e-64
ENSG00000136010	ALDH1L2	216.15	1288.69	2.57765	1.57794110787936e-66	2.26274692201786e-64
ENSG00000169860	P2RY1	1235.75	5750.03	2.21846	5.4245413576216e-66	7.72821021988428e-64
ENSG00000163565	IFI16	10062.8	2530.07	-1.99156	1.14595835856607e-65	1.62208557335094e-63
ENSG00000144642	RBMS3	183.162	1113.32	2.60443	2.35227676452014e-64	3.30826616753666e-62
ENSG00000118971	CCND2	1241.63	77.9112	-3.98773	4.87435333524595e-64	6.81167593473223e-62
ENSG00000235109	ZSCAN31	933.139	3631.63	1.96056	5.61750587063567e-64	7.80051131656624e-62
ENSG00000196754	S100A2	40412.5	9619.54	-2.07083	1.03448523424178e-63	1.42745949932482e-61
ENSG00000144476	ACKR3	2697.33	411.092	-2.71311	9.75563258750395e-63	1.33774111856148e-60
ENSG00000136048	DRAM1	1261.95	243.159	-2.3742	1.20685939702085e-62	1.64462702923215e-60
ENSG00000205363	INSYN1	12.8029	422.928	5.05667	1.49063629836423e-62	2.01880002383402e-60
ENSG00000196104	SPOCK3	31.9198	457.797	3.83919	1.55145830987267e-61	2.0882819213869e-59
ENSG00000168497	CAVIN2	145.915	974.696	2.74019	2.05289736319104e-61	2.74637610661045e-59
ENSG00000196549	MME	19.8196	505.274	4.67845	2.20120291404344e-61	2.9269328444917e-59
ENSG00000167165	UGT1A6	309.508	1524.96	2.3018	2.2540727353621e-61	2.97917806107497e-59
ENSG00000165023	DIRAS2	3.16015	832.787	7.96766	6.10013065638432e-61	8.01418362880671e-59
ENSG00000196335	STK31	184.646	1111.65	2.58839	7.16400632513528e-61	9.35585111746833e-59
ENSG00000168275	COA6	2216.12	11425	2.36576	1.1681416358323e-60	1.51651050237637e-58
ENSG00000183166	CALN1	3.76483	734.3	7.64209	1.34599077442391e-60	1.73711985828592e-58
ENSG00000161011	SQSTM1	16276.8	53243	1.70981	2.49308416313056e-60	3.19872903737336e-58
ENSG00000254166	CASC19	17664.6	5692.95	-1.63365	2.73408438088237e-60	3.48754716956739e-58
ENSG00000118777	ABCG2	134.809	802.146	2.5731	3.314863129583e-60	4.20393624641913e-58
ENSG00000168243	GNG4	2274.41	504.531	-2.17343	4.53665248774302e-60	5.72035376902769e-58
ENSG00000107165	TYRP1	10.0488	404.756	5.33608	4.82799832624406e-60	6.05293047301683e-58
ENSG00000131016	AKAP12	837.607	94.0332	-3.15195	6.89370645783539e-60	8.59363180027889e-58
ENSG00000124107	SLPI	62.3699	800.982	3.68776	1.12725756223477e-59	1.39728988222773e-57
ENSG00000148516	ZEB1	13.4831	421.894	4.97833	2.27215600922638e-59	2.80062375519251e-57
ENSG00000138798	EGF	25.3847	586.216	4.51081	2.69767548848398e-59	3.30653632499098e-57
ENSG00000185885	IFITM1	1973.39	348.774	-2.49869	3.49571817381526e-59	4.26089204075038e-57
ENSG00000111907	TPD52L1	5995.27	18706.7	1.64154	6.36982463182204e-59	7.72121284100417e-57
ENSG00000186854	TRABD2A	805.097	94.5958	-3.0913	1.1114752459923e-58	1.33987730203687e-56
ENSG00000102174	PHEX	15.3482	406.743	4.72754	1.3448648421158e-58	1.6123680128973e-56
ENSG00000149212	SESN3	10752.3	33529.9	1.64085	2.99340903417791e-58	3.56931490270997e-56
ENSG00000111052	LIN7A	37.533	593.318	3.98493	4.3167788520696e-58	5.11946637915714e-56
ENSG00000141524	TMC6	1694	248.076	-2.77151	8.70254884780878e-58	1.02652646086519e-55
ENSG00000172197	MBOAT1	1203.2	252.841	-2.25057	1.94764130995401e-57	2.28509360109042e-55
ENSG00000188001	TPRG1	1511.75	348.251	-2.11855	4.05326292210599e-57	4.73024406973433e-55
ENSG00000158710	TAGLN2	31810.1	11178.5	-1.50879	9.83220876588699e-57	1.14136857314053e-54
ENSG00000181418	DDN	1917.45	483.693	-1.98712	1.07001623565168e-56	1.23558716895778e-54
ENSG00000160886	LY6K	1392.64	264.602	-2.39722	2.16711598614032e-56	2.4893468448125e-54
ENSG00000108578	BLMH	1434.93	5101.17	1.83033	3.93624067082041e-56	4.49797501655208e-54
ENSG00000112139	MDGA1	3.16015	690.454	7.69768	4.76197159362945e-56	5.41335009141089e-54
ENSG00000115295	CLIP4	2279.47	7462.14	1.71056	1.86158110173411e-55	2.10531388515703e-53
ENSG00000131711	MAP1B	140.663	917.918	2.70796	4.36371620230688e-55	4.90974017839041e-53
ENSG00000171621	SPSB1	420.285	1801.76	2.10137	4.91350191171399e-55	5.5001138746431e-53
ENSG00000149043	SYT8	644.615	74.2058	-3.12276	7.09918954945997e-55	7.90640704137826e-53
ENSG00000169242	EFNA1	1509.02	222.567	-2.76317	7.53668213703375e-55	8.35125283265255e-53
ENSG00000136002	ARHGEF4	1441.48	222.388	-2.69652	2.82309821545211e-54	3.11250124859393e-52
ENSG00000120885	CLU	3035.86	13612.3	2.16492	3.49092472924042e-54	3.82954442797674e-52
ENSG00000170549	IRX1	438.746	22.2477	-4.28945	4.26203052143847e-54	4.65218654927164e-52
ENSG00000154642	C21orf91	2599.88	8494.94	1.70791	5.8832073248618e-54	6.38997864888455e-52
ENSG00000205922	ONECUT3	439.067	18.8332	-4.55036	8.36093536067583e-54	9.03640008932157e-52
ENSG00000138829	FBN2	1767.41	313.936	-2.4919	3.0424837701766e-53	3.27216146655268e-51
ENSG00000214063	TSPAN4	560.165	67.3822	-3.05491	5.05145661481184e-53	5.40629064043765e-51
ENSG00000142089	IFITM3	10009.2	3370.11	-1.57031	6.0152343165949e-53	6.40651654883942e-51
ENSG00000039139	DNAH5	1070.5	212.464	-2.3327	8.1173084260556e-53	8.60356265061159e-51
ENSG00000164237	CMBL	3794.12	11787.3	1.63522	1.23940520041753e-52	1.30733413928657e-50
ENSG00000168610	STAT3	16801.8	4699.61	-1.83788	1.39803014638834e-52	1.46759719673494e-50
ENSG00000165323	FAT3	344.633	11.6892	-4.87346	3.6708476914875e-52	3.83516182624932e-50
ENSG00000154645	CHODL	20.163	372.234	4.2123	5.34459107086401e-52	5.55736152107851e-50
ENSG00000118985	ELL2	2011.52	5990.32	1.57438	7.23869625417781e-52	7.49136772720099e-50
ENSG00000152229	PSTPIP2	3945.97	1124.23	-1.8116	2.34732480795801e-51	2.41785475523938e-49
ENSG00000143256	PFDN2	6870.83	2303.68	-1.57658	2.43120608618848e-51	2.49255427714837e-49
ENSG00000002746	HECW1	9.21806	364.695	5.29136	2.45160580735343e-51	2.50177820527136e-49
ENSG00000231683	AL033397.1	1.62579	1649.12	9.94985	3.37319312197848e-51	3.42628968037999e-49
ENSG00000104321	TRPA1	37.8758	444.67	3.55728	8.61251814931384e-51	8.70777180626478e-49
ENSG00000242317	AC121764.1	1.34775	2763.6	11.0155	8.9457923040603e-51	9.00324234637995e-49
ENSG00000160789	LMNA	38849.8	10058.9	-1.94936	1.53339426356644e-50	1.53619498368254e-48
ENSG00000070190	DAPP1	456.008	48.228	-3.24254	2.83139473868399e-50	2.81516193552104e-48
ENSG00000232677	LINC00665	5232.16	1736.13	-1.59172	2.83569183113103e-50	2.81516193552104e-48
ENSG00000124785	NRN1	703.373	88.1114	-2.99845	3.52015637635346e-50	3.47892931969347e-48
ENSG00000261780	LINC02582	1548.86	381.443	-2.02215	4.70413186931223e-50	4.62819072702737e-48
ENSG00000048052	HDAC9	3988.9	1183.47	-1.75307	6.88006460212569e-50	6.73877756118918e-48
ENSG00000149591	TAGLN	359.065	16.5478	-4.45023	7.16883695776994e-50	6.99041257126544e-48
ENSG00000058404	CAMK2B	36.4064	566.379	3.96611	8.00729767160895e-50	7.77345623518143e-48
ENSG00000111859	NEDD9	1901.05	483.825	-1.97378	9.96133156919183e-50	9.62782443295457e-48
ENSG00000127124	HIVEP3	338.927	21.5294	-3.97413	2.90705130031378e-49	2.79739936530195e-47
ENSG00000260581	AC011374.1	181.819	1063.21	2.54743	2.94549969994419e-49	2.82202023654041e-47
ENSG00000154153	RETREG1	760.434	2407.01	1.66249	3.01424304530174e-49	2.87532575712696e-47
ENSG00000151491	EPS8	1579.16	5035.16	1.67254	5.12590817044214e-49	4.86850325798704e-47
ENSG00000162599	NFIA	384.105	1523.57	1.98884	8.01325483448782e-49	7.57805220123547e-47
ENSG00000117461	PIK3R3	474.057	2044.64	2.11011	9.33448931362448e-49	8.78964358544726e-47
ENSG00000085433	WDR47	2248.33	602.407	-1.89938	1.53159843536339e-48	1.43603716546465e-46
ENSG00000146112	PPP1R18	2148.6	566.268	-1.92391	1.82012944643392e-48	1.69930383211746e-46
ENSG00000197903	HIST1H2BK	782.266	2387.26	1.60965	6.13965599676832e-48	5.7077988376736e-46
ENSG00000109339	MAPK10	35.3148	403.862	3.51457	7.93215295705436e-48	7.34309856024357e-46
ENSG00000131435	PDLIM4	638.128	87.7095	-2.86275	1.08224031595147e-47	9.97661871091398e-46
ENSG00000168952	STXBP6	22.316	360.644	4.00067	2.9544937188092e-47	2.71220051007003e-45
ENSG00000237036	ZEB1-AS1	231.015	1016.94	2.13862	3.76652203377522e-47	3.44322889254285e-45
ENSG00000074219	TEAD2	1754.53	521.44	-1.75101	4.52229294961055e-47	4.11697540723881e-45
ENSG00000113578	FGF1	458.717	44.9583	-3.35278	8.68025356328751e-47	7.86961831316231e-45
ENSG00000144802	NFKBIZ	1333.64	363.951	-1.8736	1.26389815752708e-46	1.14114920066437e-44
ENSG00000072210	ALDH3A2	19344.8	49781.9	1.36369	3.04287362950978e-45	2.73609210784609e-43
ENSG00000100311	PDGFB	328.846	14.2289	-4.51881	3.4971285978676e-45	3.13171434437613e-43
ENSG00000204516	MICB	847.84	153.27	-2.46499	3.58109648128613e-45	3.1938722276186e-43
ENSG00000139946	PELI2	332.397	1438.55	2.11516	5.6497322546647e-45	5.01842614037828e-43
ENSG00000178695	KCTD12	4081.81	1415.36	-1.52787	6.51259871770551e-45	5.76154902687335e-43
ENSG00000221926	TRIM16	3008.17	7986.56	1.40874	8.00861586165012e-45	7.05658763070697e-43
ENSG00000143367	TUFT1	3027.06	942.253	-1.68335	8.95675664384099e-45	7.86044963063485e-43
ENSG00000145934	TENM2	1155.03	190.236	-2.60026	1.3029777380584e-44	1.13893751286858e-42
ENSG00000185432	METTL7A	402.632	1617.66	2.00754	1.96265196453429e-44	1.70875333737628e-42
ENSG00000065833	ME1	6983.57	20069.3	1.52284	2.57885896436838e-44	2.23102192723496e-42
ENSG00000150527	MIA2	1782.46	5283.09	1.56713	2.58286038977977e-44	2.23102192723496e-42
ENSG00000188549	CCDC9B	328.635	4.90021	-6.06558	3.50997920521916e-44	3.0199585789219e-42
ENSG00000246985	SOCS2-AS1	471.078	47.3971	-3.30913	3.86504945063377e-44	3.31246816198848e-42
ENSG00000143622	RIT1	1657.79	4370.55	1.39843	8.38857566481603e-44	7.16129766871843e-42
ENSG00000131459	GFPT2	517.732	43.3944	-3.56671	1.4881792739353e-43	1.26552919651707e-41
ENSG00000151136	BTBD11	281.665	2149.87	2.93496	3.3008120405155e-43	2.79613189841352e-41
ENSG00000105894	PTN	535.983	70.2723	-2.92988	4.41094636590747e-43	3.72216012569269e-41
ENSG00000245552	AP000787.1	137.848	739.365	2.423	7.97344268592292e-43	6.70257979038884e-41
ENSG00000135114	OASL	2512.49	631.225	-1.99258	1.26059838573364e-42	1.05563086194642e-40
ENSG00000109113	RAB34	9761.65	3931.15	-1.31217	1.35626625485437e-42	1.13142515709144e-40
ENSG00000164684	ZNF704	371.394	1487.92	2.00408	1.37096506365525e-42	1.13935505668925e-40
ENSG00000265972	TXNIP	7635.82	27338.7	1.84021	1.82427008967451e-42	1.51035795348901e-40
ENSG00000129422	MTUS1	13358	4886.88	-1.45061	2.91270364664892e-42	2.4024330077999e-40
ENSG00000188580	NKAIN2	2.61045	451.947	7.4058	5.63512837509726e-42	4.63051372845071e-40
ENSG00000085741	WNT11	352.877	1813.2	2.36303	9.5526387915609e-42	7.8203319062256e-40
ENSG00000164647	STEAP1	3641.37	909.066	-2.00241	1.04309683175263e-41	8.50763735637643e-40
ENSG00000109790	KLHL5	14453.2	5606.98	-1.36601	1.05925077827849e-41	8.60739336127041e-40
ENSG00000108602	ALDH3A1	43676.6	176975	2.01864	1.74244896604527e-41	1.41067639538868e-39
ENSG00000050344	NFE2L3	2245.86	436.41	-2.36189	1.75156708001093e-41	1.41284491674411e-39
ENSG00000101187	SLCO4A1	1064.47	256.181	-2.05335	2.18519191238941e-41	1.75615789589098e-39
ENSG00000158486	DNAH3	62.108	433.641	2.80733	2.37973780688666e-41	1.90552728040487e-39
ENSG00000089060	SLC8B1	1474.74	342.971	-2.10293	2.74249252670551e-41	2.18801040130614e-39
ENSG00000186073	C15orf41	2888.26	1075.4	-1.42548	2.79819205058167e-41	2.22435991267253e-39
ENSG00000184254	ALDH1A3	14542.7	4037.42	-1.84868	2.88841826121577e-41	2.28779410292686e-39
ENSG00000000971	CFH	369.901	1343.69	1.85965	8.98227690987051e-41	7.08889048210644e-39
ENSG00000140945	CDH13	2401.1	0.983669	-11.2562	1.02303985952045e-40	8.04498011393501e-39
ENSG00000171243	SOSTDC1	134.825	676.301	2.32733	1.12874906753633e-40	8.84455519348107e-39
ENSG00000112559	MDFI	520.552	61.9672	-3.07429	1.3950809300453e-40	1.08925535961544e-38
ENSG00000109458	GAB1	181.34	821.221	2.18073	1.8193396114933e-40	1.41547202397741e-38
ENSG00000205413	SAMD9	1071.27	247.622	-2.11164	4.00782426506748e-40	3.10712594966716e-38
ENSG00000142910	TINAGL1	3283.08	1017.86	-1.6889	5.84393971183243e-40	4.51464919991561e-38
ENSG00000111674	ENO2	1579.5	246.405	-2.67926	8.91007593113911e-40	6.85919529576112e-38
ENSG00000156463	SH3RF2	4638.14	1619.45	-1.5177	9.10127533536376e-40	6.98188744258325e-38
ENSG00000285972	CERNA2	958.841	8.259	-6.86548	9.51844604152025e-40	7.27647059759423e-38
ENSG00000108639	SYNGR2	10491.8	3964.25	-1.40402	1.29327562129607e-39	9.8522455316791e-38
ENSG00000262454	MIR193BHG	74.0996	499.947	2.75634	2.15826311755913e-39	1.63848764011236e-37
ENSG00000115232	ITGA4	1152.07	4459.06	1.95297	2.75102180424459e-39	2.08129028914229e-37
ENSG00000146233	CYP39A1	4.1345	330.817	6.36137	2.79295877975147e-39	2.10575655078169e-37
ENSG00000139998	RAB15	154.47	789.855	2.35628	2.94076974108691e-39	2.2096057575153e-37
ENSG00000182568	SATB1	315.518	1231.73	1.96683	3.56701275926223e-39	2.67099863270352e-37
ENSG00000150551	LYPD1	283.569	4.25282	-6.05897	4.82246129654655e-39	3.59880274987181e-37
ENSG00000228162	AC097713.1	6.09065	256.556	5.41336	5.12745826804311e-39	3.81343845426664e-37
ENSG00000006062	MAP3K14	1005.99	3326.85	1.72545	6.1316953925006e-39	4.5449120578197e-37
ENSG00000160326	SLC2A6	852.208	161.431	-2.39762	7.24295183815957e-39	5.35051728381216e-37
ENSG00000167600	CYP2S1	4910.52	927.637	-2.40347	7.99217607241607e-39	5.88417258485935e-37
ENSG00000071967	CYBRD1	381.926	1654.79	2.11655	9.74090538910679e-39	7.14767438919742e-37
ENSG00000244405	ETV5	286.937	1363.8	2.25052	1.6283631886069e-38	1.19087627860118e-36
ENSG00000196230	TUBB	121435	43772.2	-1.47209	3.50486870834506e-38	2.55471161000301e-36
ENSG00000237649	KIFC1	7323.29	2630.41	-1.47696	5.58923722788154e-38	4.06052532383182e-36
ENSG00000115129	TP53I3	558.125	1778.27	1.67181	6.4395679402678e-38	4.66284226433913e-36
ENSG00000123146	ADGRE5	1608.99	269.131	-2.57754	7.10794580608181e-38	5.12987930873141e-36
ENSG00000132561	MATN2	404.655	1681.93	2.05649	9.80795851564272e-38	7.05529868305578e-36
ENSG00000153531	ADPRHL1	1054.02	2917.79	1.46926	1.16887801812293e-37	8.38077899268531e-36
ENSG00000128342	LIF	542.173	74.0715	-2.86802	1.86118978089017e-37	1.33011413005636e-35
ENSG00000139278	GLIPR1	1047.78	240.909	-2.12028	2.0892013668287e-37	1.4882168177994e-35
ENSG00000173391	OLR1	5113.03	1783.44	-1.51925	2.99118618815198e-37	2.12383899572992e-35
ENSG00000197134	ZNF257	270.194	15.6415	-4.10732	4.29053570410232e-37	3.03659204348403e-35
ENSG00000117472	TSPAN1	60.2561	445.56	2.89094	6.86548630891237e-37	4.84336879799156e-35
ENSG00000109586	GALNT7	5974.28	1881.93	-1.66613	7.28626163375607e-37	5.12373654630154e-35
ENSG00000181804	SLC9A9	43.7642	331.379	2.9212	7.67453178063132e-37	5.37952802770131e-35
ENSG00000123096	SSPN	98.83	524.263	2.40616	1.03003872765054e-36	7.19714958109964e-35
ENSG00000183421	RIPK4	6887.37	2081.31	-1.72615	1.43059833689362e-36	9.96423095601461e-35
ENSG00000137959	IFI44L	64.2354	432.429	2.74972	1.4837379469695e-36	1.03016489102882e-34
ENSG00000134775	FHOD3	1927.97	502.717	-1.93847	1.73155336203105e-36	1.1984315698095e-34
ENSG00000198270	TMEM116	679.515	2172.08	1.67538	2.37115199221499e-36	1.63594574557223e-34
ENSG00000197321	SVIL	2669.29	11914.8	2.15858	2.55534416697429e-36	1.757500032082e-34
ENSG00000149256	TENM4	305.79	9.09262	-5.06333	3.26447637456527e-36	2.23820661431131e-34
ENSG00000077092	RARB	383.778	1356.96	1.82333	3.60134867326578e-36	2.46148255113555e-34
ENSG00000172345	STARD5	719.848	185.641	-1.95573	5.10846913443129e-36	3.48073952824293e-34
ENSG00000124145	SDC4	2164.48	653.598	-1.72681	5.2649609362488e-36	3.57626139137148e-34
ENSG00000111799	COL12A1	334.425	14.5833	-4.51141	7.86921570041935e-36	5.32872198972841e-34
ENSG00000101333	PLCB4	236.396	942.084	1.99507	8.94279678263321e-36	6.03707573572223e-34
ENSG00000087086	FTL	14509.9	36041.2	1.31256	9.71753140650874e-36	6.53995825333748e-34
ENSG00000181218	HIST3H2A	153.556	833.011	2.43977	1.04621030911311e-35	7.01952727276505e-34
ENSG00000148053	NTRK2	4231.18	1041.26	-2.02206	1.38755533505447e-35	9.2813914789924e-34
ENSG00000115252	PDE1A	4.83824	256.741	5.68952	1.83653115223541e-35	1.22472624559407e-33
ENSG00000228956	SATB1-AS1	56.3425	400.738	2.82616	1.85401324033348e-35	1.23263789372475e-33
ENSG00000272398	CD24	846.082	239.071	-1.82415	1.93006074112529e-35	1.27932122840752e-33
ENSG00000170962	PDGFD	72.0367	419.546	2.54196	4.82763694984298e-35	3.1903118879384e-33
ENSG00000100097	LGALS1	566.354	124.212	-2.18695	5.68799540223437e-35	3.74758615991057e-33
ENSG00000198435	NRARP	898.192	2864.24	1.67304	6.00077019568028e-35	3.94182329620435e-33
ENSG00000107984	DKK1	744.761	124.554	-2.5796	9.39449281468149e-35	6.15269171206304e-33
ENSG00000143401	ANP32E	12092.5	4710.55	-1.35999	1.40542753944226e-34	9.17710720695331e-33
ENSG00000180354	MTURN	452.455	1329.49	1.55562	2.35279571929484e-34	1.53176077392667e-32
ENSG00000237429	BX293535.1	58.412	393.431	2.75139	2.48424942361561e-34	1.61255717024043e-32
ENSG00000137309	HMGA1	58081.1	25680.7	-1.17739	3.68785637462301e-34	2.38677194275011e-32
ENSG00000196776	CD47	10608.3	4232.96	-1.32545	5.82874130051648e-34	3.76125247450975e-32
ENSG00000204103	MAFB	65.7648	430.102	2.71499	7.03636408832224e-34	4.52720903512581e-32
ENSG00000151917	BEND6	164.665	642.531	1.96462	1.0173425360095e-33	6.52646059650539e-32
ENSG00000182704	TSKU	1929.61	6151.05	1.6729	1.06088341685347e-33	6.78594232238049e-32
ENSG00000241635	UGT1A1	69.0496	393.938	2.51229	1.79354878749898e-33	1.14390873249208e-31
ENSG00000053747	LAMA3	1909.56	434.465	-2.13486	1.96325218759879e-33	1.24851457959181e-31
ENSG00000170899	GSTA4	1409.19	4360.59	1.62982	2.04257308742423e-33	1.2952038594823e-31
ENSG00000213639	PPP1CB	49684.9	20313.4	-1.29039	4.94113508268623e-33	3.1241643721653e-31
ENSG00000042493	CAPG	1235.58	386.994	-1.67412	1.18977000656856e-32	7.50102124830868e-31
ENSG00000138193	PLCE1	793.977	106.018	-2.90359	1.67244470202445e-32	1.05138787284861e-30
ENSG00000011426	ANLN	17190.5	7541.92	-1.18854	1.9607050674438e-32	1.22908197656334e-30
ENSG00000165194	PCDH19	3217.77	98.5969	-5.02671	1.96634201532478e-32	1.22910381242808e-30
ENSG00000138795	LEF1	380.727	1257.2	1.72459	2.03069009247255e-32	1.26571990422863e-30
ENSG00000244067	GSTA2	7.33378	204.845	4.8023	2.10580761074954e-32	1.3088220674177e-30
ENSG00000136826	KLF4	2530.71	834.433	-1.60045	2.12353784442454e-32	1.31611356798515e-30
ENSG00000176907	TCIM	428.87	1.68494	-8.03184	2.16346394681896e-32	1.33708166178051e-30
ENSG00000169429	CXCL8	2083.67	509.427	-2.03221	2.51970415294284e-32	1.55287385156084e-30
ENSG00000168077	SCARA3	528.594	2070.04	1.97089	3.05572800554204e-32	1.87794600676729e-30
ENSG00000175874	CREG2	204.629	5.57277	-5.19997	4.87106454919955e-32	2.98522782707928e-30
ENSG00000204520	MICA	1819.2	666.141	-1.44946	5.71964958605841e-32	3.49551843783068e-30
ENSG00000183347	GBP6	6294.57	16096.7	1.35462	7.35740138827819e-32	4.48392740163399e-30
ENSG00000120915	EPHX2	230.527	830.318	1.8478	8.4352758358441e-32	5.12659146366813e-30
ENSG00000004478	FKBP4	55418.7	24991.6	-1.14891	1.06141762210963e-31	6.43301177599042e-30
ENSG00000121691	CAT	7294.09	17430.7	1.25678	1.09788198553799e-31	6.63568340570347e-30
ENSG00000136026	CKAP4	7030.93	2048.46	-1.77879	1.10882679930017e-31	6.68342307050707e-30
ENSG00000130508	PXDN	936.004	9.36092	-6.63638	1.53998722633185e-31	9.25679993033445e-30
ENSG00000124429	POF1B	443.855	66.3945	-2.74017	2.27514829429536e-31	1.36384572614318e-29
ENSG00000171877	FRMD5	335.656	30.7619	-3.44191	2.3185147142882e-31	1.3860548455445e-29
ENSG00000007255	TRAPPC6A	625.719	1647.77	1.39728	2.75279301291558e-31	1.641203225635e-29
ENSG00000198879	SFMBT2	410.324	1192.19	1.53919	2.88023134529404e-31	1.71252779717483e-29
ENSG00000070540	WIPI1	1730.79	664.85	-1.38021	3.03004049593039e-31	1.79673212110035e-29
ENSG00000148671	ADIRF	145.646	656.722	2.17189	3.19100517759537e-31	1.88707961176395e-29
ENSG00000178075	GRAMD1C	324.79	1294.27	1.99317	3.91298312457309e-31	2.3078185417509e-29
ENSG00000097021	ACOT7	3618.93	1370.8	-1.4005	4.33884135062418e-31	2.55212276763256e-29
ENSG00000008517	IL32	188.68	8.50617	-4.47089	1.07073094162524e-30	6.28123980194055e-29
ENSG00000106049	HIBADH	2896.39	6375.1	1.13813	1.10961013492773e-30	6.49195902941716e-29
ENSG00000006327	TNFRSF12A	2923.97	988.582	-1.56437	1.16694072684287e-30	6.80922328375869e-29
ENSG00000080824	HSP90AA1	313639	142996	-1.13312	1.45258762931982e-30	8.45352058017951e-29
ENSG00000172296	SPTLC3	33.5841	353.038	3.40307	1.67161448241026e-30	9.70243961483625e-29
ENSG00000163453	IGFBP7	265.76	28.5053	-3.22194	1.75976144998037e-30	1.01871150956647e-28
ENSG00000023171	GRAMD1B	13.2222	204.442	3.94182	2.19423774880255e-30	1.26688358444021e-28
ENSG00000171310	CHST11	48.5783	467.009	3.27323	2.42142729593114e-30	1.394386217132e-28
ENSG00000041982	TNC	303.739	26.5479	-3.50837	3.14537955264866e-30	1.80653474830135e-28
ENSG00000105518	TMEM205	299.43	919.825	1.61974	4.45504125681713e-30	2.55205235442736e-28
ENSG00000102897	LYRM1	492.489	1679.81	1.76871	5.69364056571767e-30	3.25308526072515e-28
ENSG00000013297	CLDN11	407.227	1504.91	1.88665	6.61483740037913e-30	3.76959824842385e-28
ENSG00000145198	VWA5B2	205.108	8.84597	-4.53671	7.34735623192106e-30	4.17619159918e-28
ENSG00000143549	TPM3	51396.9	23877	-1.10607	1.15352536642915e-29	6.53962442879988e-28
ENSG00000227533	SLC2A1-AS1	198.872	787.361	1.98616	2.26639312081653e-29	1.28156353275038e-27
ENSG00000104687	GSR	6174.07	13415.1	1.11954	2.5850210679928e-29	1.45797846354144e-27
ENSG00000137752	CASP1	1867.5	4421.79	1.2435	2.97298328649374e-29	1.67249367450443e-27
ENSG00000066629	EML1	193.347	689.265	1.83595	3.03922562586059e-29	1.70538645093047e-27
ENSG00000254087	LYN	2389.21	5485.24	1.19925	3.96238246331271e-29	2.21772120523166e-27
ENSG00000169991	IFFO2	973.498	205.052	-2.24534	4.31378689193354e-29	2.40825660073847e-27
ENSG00000167771	RCOR2	626.745	71.9671	-3.11866	4.56908495950159e-29	2.54430771602703e-27
ENSG00000196358	NTNG2	12.4791	197.892	3.99715	4.70587507323919e-29	2.61384554700931e-27
ENSG00000114993	RTKN	5024.42	2135.65	-1.23399	5.68156229407821e-29	3.14781506899181e-27
ENSG00000205213	LGR4	4398.61	1715.94	-1.35765	5.71792880085469e-29	3.15998382596353e-27
ENSG00000197641	SERPINB13	1982.41	488.513	-2.01975	9.88956534059029e-29	5.4516850143857e-27
ENSG00000171462	DLK2	1688.82	606.238	-1.4773	9.92154927277669e-29	5.4556087981133e-27
ENSG00000171346	KRT15	69800.3	225773	1.69358	1.08629092402191e-28	5.9583057182602e-27
ENSG00000069482	GAL	3232.3	1237.85	-1.38508	1.66220787756202e-28	9.09447402336927e-27
ENSG00000160753	RUSC1	3702.13	1583.85	-1.22495	2.15463913563921e-28	1.17593986656528e-26
ENSG00000085662	AKR1B1	5784.57	12406.8	1.10075	2.49219327108986e-28	1.3567920686777e-26
ENSG00000105971	CAV2	17730.1	7196.49	-1.30092	2.90436810365759e-28	1.57727317312494e-26
ENSG00000162520	SYNC	14.5856	198.206	3.77809	3.10239211918207e-28	1.68065390357666e-26
ENSG00000183696	UPP1	1850.82	595.933	-1.63541	3.19234651713694e-28	1.72512518684691e-26
ENSG00000163734	CXCL3	483.33	89.3896	-2.43128	3.37343160027734e-28	1.81850342285221e-26
ENSG00000139722	VPS37B	1749	651.287	-1.42501	3.43111615034226e-28	1.84506589064973e-26
ENSG00000280734	LINC01232	275.347	1008.1	1.87212	3.46968636247639e-28	1.86124495825751e-26
ENSG00000110090	CPT1A	3002.41	7349.28	1.29177	4.23042057323858e-28	2.2637909116306e-26
ENSG00000112304	ACOT13	1962.83	5213.38	1.40896	4.7240334703047e-28	2.52178331723808e-26
ENSG00000134253	TRIM45	302.797	907.707	1.58381	4.91348164432603e-28	2.61654823486682e-26
ENSG00000135862	LAMC1	12439.4	3485.82	-1.83514	6.30024327326838e-28	3.34690889625928e-26
ENSG00000177283	FZD8	767.129	150.373	-2.34823	6.92396198745007e-28	3.66936536243127e-26
ENSG00000172456	FGGY	309.327	964.108	1.63965	9.79345237905641e-28	5.1775504866626e-26
ENSG00000075340	ADD2	2042.08	5286.81	1.37278	1.0435736205591e-27	5.49064873742605e-26
ENSG00000143321	HDGF	45225.9	19382.1	-1.22239	1.04159538257956e-27	5.49064873742605e-26
ENSG00000171401	KRT13	128788	48424.5	-1.41118	1.4193366227865e-27	7.44981949854921e-26
ENSG00000013588	GPRC5A	3546.93	259.837	-3.77024	1.73515727015786e-27	9.08576384421563e-26
ENSG00000135926	TMBIM1	3984.17	1463.54	-1.44436	2.3383047865386e-27	1.22148588134897e-25
ENSG00000060558	GNA15	411.916	68.1391	-2.58989	2.47651895670384e-27	1.29061344204471e-25
ENSG00000173253	DMRT2	1627.55	664.9	-1.29189	2.77989741009854e-27	1.4452831558664e-25
ENSG00000101447	FAM83D	6074.69	2911.39	-1.06105	2.96773684157114e-27	1.53929423886692e-25
ENSG00000228109	MELTF-AS1	85.4917	450.337	2.39212	3.00736772113937e-27	1.55617093872165e-25
ENSG00000229891	LINC01315	61.7755	379.3	2.61802	3.23156140059204e-27	1.66824605009386e-25
ENSG00000188848	BEND4	717.308	179.335	-1.99743	3.2629882060809e-27	1.68051552209894e-25
ENSG00000129116	PALLD	3041.94	7498.49	1.30175	4.35328035406173e-27	2.23679088918301e-25
ENSG00000196628	TCF4	1513.34	3714.53	1.29598	5.32117380017751e-27	2.72772320504426e-25
ENSG00000136943	CTSV	2404.35	830.106	-1.53354	5.48758812149876e-27	2.80647280619307e-25
ENSG00000123143	PKN1	7093.84	2949.32	-1.26597	5.7870469279372e-27	2.94656976482174e-25
ENSG00000138678	GPAT3	1394.22	3916.3	1.49	5.7883845425623e-27	2.94656976482174e-25
ENSG00000259877	AC009113.1	291.717	890.872	1.61103	6.83980571917379e-27	3.47373466385817e-25
ENSG00000143013	LMO4	2777.04	1209.08	-1.19961	8.36396902052903e-27	4.23800185474381e-25
ENSG00000163064	EN1	194.119	15.0092	-3.69023	1.02408899783966e-26	5.17707663884842e-25
ENSG00000165868	HSPA12A	1063.6	2449.08	1.20351	1.14818395441504e-26	5.79107033560139e-25
ENSG00000236283	AC019197.1	155.892	613.103	1.97579	1.16279316837103e-26	5.85130323716981e-25
ENSG00000130598	TNNI2	156.548	6.88216	-4.50874	1.2177570747097e-26	6.1138650387027e-25
ENSG00000121957	GPSM2	4257.01	1958.5	-1.11985	1.31252048847251e-26	6.57458893084175e-25
ENSG00000167995	BEST1	85.9895	430.566	2.32681	1.40028644234801e-26	6.99824249319257e-25
ENSG00000184564	SLITRK6	190.975	725.461	1.92764	1.42148478225251e-26	7.08804002786821e-25
ENSG00000057294	PKP2	4414.01	1983.49	-1.15388	1.60816519776033e-26	8.00071302468518e-25
ENSG00000115009	CCL20	242.421	29.7099	-3.02753	1.64366486863778e-26	8.15882516242372e-25
ENSG00000203499	IQANK1	1224.94	3113.87	1.34653	1.82565341387019e-26	9.04172367952864e-25
ENSG00000164176	EDIL3	1311.72	482.217	-1.44357	1.87892221928802e-26	9.28458411963495e-25
ENSG00000197183	NOL4L	102.472	525.817	2.3638	2.3323744794063e-26	1.14993923771178e-24
ENSG00000073150	PANX2	666.303	1854.92	1.47763	3.25486623032264e-26	1.60116065231567e-24
ENSG00000125845	BMP2	216.858	19.6048	-3.45442	3.70102998064217e-26	1.81656818289238e-24
ENSG00000155974	GRIP1	180.344	650.468	1.85321	3.8251517173263e-26	1.87329974727989e-24
ENSG00000124766	SOX4	4479.75	1711.8	-1.38762	3.91463923368647e-26	1.91285489503522e-24
ENSG00000134258	VTCN1	20.6958	212.984	3.37609	4.01276483755089e-26	1.95644578968592e-24
ENSG00000188042	ARL4C	3004.55	6561.07	1.12701	4.08278664192536e-26	1.98617159476369e-24
ENSG00000262580	AC087741.1	39.7837	287.667	2.8495	4.34216630496132e-26	2.10767983917813e-24
ENSG00000125848	FLRT3	145.737	667.36	2.19778	4.46195509202853e-26	2.16104403353435e-24
ENSG00000258479	LINC00640	10.6836	174.268	4.02745	4.65764594631692e-26	2.25085356965183e-24
ENSG00000133636	NTS	50.3436	386.822	2.93793	5.08111091172495e-26	2.45010051435704e-24
ENSG00000227057	WDR46	7754.8	3505.56	-1.14526	5.31701055285066e-26	2.5582283230163e-24
ENSG00000155792	DEPTOR	115.31	444.697	1.94822	5.46676553565555e-26	2.62452594862763e-24
ENSG00000132141	CCT6B	182.498	635.445	1.8006	6.07380212089211e-26	2.90958992428762e-24
ENSG00000110328	GALNT18	2836.69	824.188	-1.78228	6.60614102089891e-26	3.15770662306149e-24
ENSG00000176641	RNF152	303.873	50.8466	-2.57627	6.92574697164099e-26	3.3032801860392e-24
ENSG00000107338	SHB	879.472	289.485	-1.60299	7.51132561567717e-26	3.57480442533529e-24
ENSG00000186081	KRT5	208100	568248	1.44925	1.00613518501565e-25	4.77805323793146e-24
ENSG00000204394	VARS	21756.3	8601.3	-1.33873	1.12033845635804e-25	5.30890404589535e-24
ENSG00000255150	EID3	2.38453	192.736	6.36333	1.19749621900128e-25	5.66229893208797e-24
ENSG00000006534	ALDH3B1	387.734	70.9067	-2.45268	1.40732024600299e-25	6.64013036501195e-24
ENSG00000184731	FAM110C	510.627	1488.63	1.545	1.54391599936359e-25	7.26899506996506e-24
ENSG00000155090	KLF10	1852.42	4115.28	1.15196	1.62187312648856e-25	7.61967802894195e-24
ENSG00000088756	ARHGAP28	125.553	558.662	2.15368	1.65300372609157e-25	7.74933798086516e-24
ENSG00000147027	TMEM47	115.041	523.807	2.18885	1.72600224293584e-25	8.07430473561033e-24
ENSG00000176046	NUPR1	91.4394	433.697	2.24931	1.73245433940597e-25	8.08724429926955e-24
ENSG00000107438	PDLIM1	17895.2	8056.36	-1.15132	1.73958792066626e-25	8.1033033926577e-24
ENSG00000141401	IMPA2	6483.86	13653.1	1.07435	1.80487692184291e-25	8.38162060735909e-24
ENSG00000260804	LINC01963	11.2528	176.834	3.96757	1.80697654844159e-25	8.38162060735909e-24
ENSG00000077238	IL4R	798.667	245.493	-1.70039	1.88252351396211e-25	8.71362149711574e-24
ENSG00000184557	SOCS3	273.656	36.5234	-2.89775	1.97356892701204e-25	9.11581100181984e-24
ENSG00000088726	TMEM40	166.819	672.757	2.01397	2.00021863043244e-25	9.20202526519073e-24
ENSG00000130787	HIP1R	2001.85	731.267	-1.45223	2.00062263058158e-25	9.20202526519073e-24
ENSG00000011422	PLAUR	254.585	37.9905	-2.74421	2.38038328268414e-25	1.09258596698933e-23
ENSG00000106003	LFNG	4102.3	1450.97	-1.49892	2.39041826620983e-25	1.09392279654793e-23
ENSG00000196526	AFAP1	922.537	247.077	-1.89875	2.39326774085236e-25	1.09392279654793e-23
ENSG00000254726	MEX3A	3147.29	1256.51	-1.32444	2.70351931452136e-25	1.23316452724737e-23
ENSG00000258289	CHURC1	618.665	1532.15	1.30836	2.81865022433549e-25	1.28301215605644e-23
ENSG00000111206	FOXM1	14991	6755.23	-1.14998	2.879031912719e-25	1.30778385434896e-23
ENSG00000138119	MYOF	26090.3	9152.97	-1.51113	2.93966052524307e-25	1.33256512239324e-23
ENSG00000135046	ANXA1	38361.9	100122	1.38398	3.49542378776123e-25	1.5812288227522e-23
ENSG00000169439	SDC2	11.4722	173.071	3.89916	3.62422866446573e-25	1.63612298144811e-23
ENSG00000123933	MXD4	1159.94	3145.57	1.44003	3.70119413139091e-25	1.66743735611328e-23
ENSG00000197461	PDGFA	944.385	2178.85	1.20659	3.88361020878496e-25	1.74603295042504e-23
ENSG00000071282	LMCD1	221.937	15.2389	-3.87242	4.01469026047455e-25	1.80127411686731e-23
ENSG00000182795	C1orf116	424.754	67.9435	-2.64238	4.12007013909169e-25	1.84478242554432e-23
ENSG00000250237	AC010273.2	1.95615	211.123	6.72299	4.82622760704229e-25	2.15656687777002e-23
ENSG00000114770	ABCC5	2530.77	5657.06	1.16058	5.48848232979262e-25	2.44750614462704e-23
ENSG00000104368	PLAT	242.978	28.5474	-3.08286	5.5184245832491e-25	2.45586684293073e-23
ENSG00000160818	GPATCH4	6441.57	2595.04	-1.31147	5.85945361204239e-25	2.60235652324312e-23
ENSG00000198695	MT-ND6	714.484	2138.28	1.58036	6.46155174506493e-25	2.863968591651e-23
ENSG00000167325	RRM1	25990.5	12463.3	-1.06024	6.69659281084941e-25	2.96216222318621e-23
ENSG00000174775	HRAS	4785.27	2133.67	-1.16505	6.90234833122768e-25	3.04703264360433e-23
ENSG00000176998	HCG4	292.464	49.6492	-2.56011	6.95981248602811e-25	3.06623064143488e-23
ENSG00000182670	TTC3	7329.6	14829.7	1.01676	7.09144284355875e-25	3.11796104183726e-23
ENSG00000187189	TSPYL4	1199.8	2633.93	1.13457	8.73849332635008e-25	3.83445087160242e-23
ENSG00000119630	PGF	282.288	29.435	-3.25992	9.2236368149534e-25	4.03925332774606e-23
ENSG00000165475	CRYL1	247.018	813.012	1.71875	9.57483285612354e-25	4.18469786580379e-23
ENSG00000163082	SGPP2	1288.76	267.886	-2.26425	1.09787170805051e-24	4.78872868282867e-23
ENSG00000089327	FXYD5	1085.55	380.724	-1.51065	1.33704968964644e-24	5.82041075215138e-23
ENSG00000131620	ANO1	202.896	11.8069	-4.08279	1.35177630600187e-24	5.87286577300614e-23
ENSG00000148344	PTGES	833.799	206.549	-2.01325	1.48232002270983e-24	6.42729274669047e-23
ENSG00000101210	EEF1A2	385.745	1222.99	1.66657	1.53617876725622e-24	6.6476848429194e-23
ENSG00000235904	RBMS3-AS3	6.68624	155.178	4.53787	1.65209996450628e-24	7.13525063410784e-23
ENSG00000087842	PIR	3483.73	8280.91	1.24898	1.74444658516817e-24	7.51928449481131e-23
ENSG00000179869	ABCA13	8227.87	3357.31	-1.29315	1.74848081876086e-24	7.52189591443399e-23
ENSG00000164220	F2RL2	0	842.192	12.1573	1.81301361578777e-24	7.78425024077956e-23
ENSG00000225921	NOL7	9273.98	4755.08	-0.963681	1.92349356951096e-24	8.24247049122471e-23
ENSG00000159216	RUNX1	2429.21	921.262	-1.39855	2.09371690549528e-24	8.95441499153342e-23
ENSG00000213468	FIRRE	139.053	580.401	2.05795	2.11251778912199e-24	9.01724519325612e-23
ENSG00000163220	S100A9	201.957	1.99252	-6.68261	2.19725790802122e-24	9.36074534019137e-23
ENSG00000196344	ADH7	2.78675	169.78	5.98218	2.49878025194323e-24	1.06246586681462e-22
ENSG00000235899	LINC01564	6.421	154.699	4.60259	2.61987552886087e-24	1.11180017607751e-22
ENSG00000104450	SPAG1	609.423	170.039	-1.83954	2.67555932951622e-24	1.13323883570629e-22
ENSG00000251580	LINC02482	26.418	217.998	3.03705	2.81362866467496e-24	1.18942221393003e-22
ENSG00000166851	PLK1	9824.17	4527.29	-1.11762	2.86572621013177e-24	1.20911602019791e-22
ENSG00000152270	PDE3B	307.971	1005.75	1.70942	2.99872221369831e-24	1.26280163855165e-22
ENSG00000100065	CARD10	1954.54	628.065	-1.63717	3.12397831291477e-24	1.31302843266954e-22
ENSG00000153233	PTPRR	179.141	3.04769	-5.9173	3.3236812704622e-24	1.39429382550556e-22
ENSG00000105738	SIPA1L3	3672.42	1379.91	-1.41182	3.37378620240304e-24	1.4126120091741e-22
ENSG00000134531	EMP1	719.156	199.702	-1.84822	3.44084157721865e-24	1.43794408007957e-22
ENSG00000102452	NALCN	219.664	1.68142	-7.06546	3.68497531669535e-24	1.53704103513871e-22
ENSG00000128573	FOXP2	275.909	823.096	1.57806	4.61685317147278e-24	1.92208270554294e-22
ENSG00000159352	PSMD4	15197.8	7967.76	-0.931625	5.1335731842434e-24	2.1331552208769e-22
ENSG00000204267	TAP2	1947.08	681.79	-1.513	5.67214548405041e-24	2.3524928529313e-22
ENSG00000255100	AP003119.2	46.9542	270.46	2.52068	6.78070178528982e-24	2.80695466357092e-22
ENSG00000141404	GNAL	1594.75	3823.83	1.26214	6.93180206117528e-24	2.86410051265886e-22
ENSG00000120738	EGR1	1345.3	3269.34	1.28151	8.32735248966537e-24	3.43425025607628e-22
ENSG00000156475	PPP2R2B	228.301	17.1934	-3.7131	8.38409969404549e-24	3.45116599038195e-22
ENSG00000175591	P2RY2	214.74	15.0309	-3.83432	8.40872969932388e-24	3.45482265174468e-22
ENSG00000117399	CDC20	17010.1	8431.08	-1.01261	1.00903559765919e-23	4.13798897432572e-22
ENSG00000137193	PIM1	840.211	2073.33	1.30347	1.43613248405247e-23	5.87849751867745e-22
ENSG00000092853	CLSPN	3089.26	1288.22	-1.26149	1.44917095057152e-23	5.92082135112463e-22
ENSG00000122694	GLIPR2	76.0205	334.219	2.1355	1.45216300102888e-23	5.92201788895421e-22
ENSG00000127507	ADGRE2	423.474	72.3539	-2.54653	1.5556106977976e-23	6.33211478843773e-22
ENSG00000275552	AC243965.2	13.4703	165.357	3.6254	1.56753758913832e-23	6.36884716772124e-22
ENSG00000114771	AADAC	5.819	144.65	4.66244	1.64815173916101e-23	6.68400169264187e-22
ENSG00000104361	NIPAL2	550.25	1357.93	1.30278	1.87125799193525e-23	7.57479711126558e-22
ENSG00000100577	GSTZ1	1855.64	4099.41	1.1434	1.95489229224051e-23	7.89877290824251e-22
ENSG00000156042	CFAP70	58.1432	311.14	2.4234	1.99778868549202e-23	8.05725804406156e-22
ENSG00000103528	SYT17	40.4106	246.891	2.61703	2.00269588949651e-23	8.06222895698229e-22
ENSG00000082556	OPRK1	13.3396	162.47	3.60696	2.08885823681804e-23	8.39369042413696e-22
ENSG00000167779	IGFBP6	1950.77	593.426	-1.71595	2.27360676269565e-23	9.119366064633e-22
ENSG00000152580	IGSF10	89.0569	553.955	2.64272	2.35460350302646e-23	9.42700745554753e-22
ENSG00000131981	LGALS3	774.865	2053.66	1.40521	2.62929413151352e-23	1.04884933173467e-21
ENSG00000233608	TWIST2	479.492	129.695	-1.8877	2.6281038638252e-23	1.04884933173467e-21
ENSG00000246174	KCTD21-AS1	428.514	1302.11	1.60194	3.08409709963238e-23	1.22804156743982e-21
ENSG00000101224	CDC25B	7327.37	3351.55	-1.12833	3.16320837446518e-23	1.25726071985084e-21
ENSG00000153162	BMP6	131.367	532.689	2.02176	3.39431763191964e-23	1.34667864094606e-21
ENSG00000080823	MOK	324.975	929.306	1.51427	3.79456287163172e-23	1.5027564874296e-21
ENSG00000121742	GJB6	242.513	37.0115	-2.71714	4.37424924555746e-23	1.72920771977533e-21
ENSG00000134215	VAV3	2116.59	4480.85	1.08191	4.82452839997257e-23	1.90377973193162e-21
ENSG00000165186	PTCHD1	9.18837	162.749	4.16477	5.14005879269379e-23	2.0246479337828e-21
ENSG00000157823	AP3S2	1333.01	2917.5	1.13056	5.27030897670727e-23	2.07223259765157e-21
ENSG00000178401	DNAJC22	153.065	527.524	1.78646	5.39346605323219e-23	2.11686306275338e-21
ENSG00000245532	NEAT1	7408.01	19670.7	1.40883	5.46958584567165e-23	2.1429055973935e-21
ENSG00000211445	GPX3	596.759	1404.22	1.23514	5.87092763062643e-23	2.29604549404535e-21
ENSG00000018408	WWTR1	2770.92	5388.14	0.959413	5.97260061164071e-23	2.33165226724906e-21
ENSG00000084453	SLCO1A2	365.148	1100.13	1.59042	7.69728959261573e-23	2.99961871513302e-21
ENSG00000188342	GTF2F2	5793.4	2841.43	-1.02773	7.89195200727619e-23	3.07002530212127e-21
ENSG00000186350	RXRA	3311.99	7658.49	1.2096	1.23184435141504e-22	4.78348054337098e-21
ENSG00000251562	MALAT1	7516.55	22548.8	1.58484	1.26223230363539e-22	4.89282274589407e-21
ENSG00000162063	CCNF	5267.63	2398.13	-1.13501	1.28834242429096e-22	4.98522624143628e-21
ENSG00000088538	DOCK3	98.3787	370.428	1.91264	1.32349104696431e-22	5.11221717788679e-21
ENSG00000224531	SMIM13	2761.91	1254.75	-1.13866	1.50577892951839e-22	5.80611418517285e-21
ENSG00000123095	BHLHE41	94.9564	379.081	1.99965	1.60441394637271e-22	6.17558631288024e-21
ENSG00000156515	HK1	5767.76	16515.9	1.51794	1.62407942361113e-22	6.24033319685257e-21
ENSG00000167767	KRT80	856.511	173.141	-2.30645	1.63744978273976e-22	6.28070773309621e-21
ENSG00000161904	LEMD2	3479.36	1261.39	-1.46328	1.69686598870524e-22	6.49724952743332e-21
ENSG00000125285	SOX21	2349.73	1026.51	-1.19452	1.82888675483946e-22	6.99055320578008e-21
ENSG00000168394	TAP1	3197.8	1049.88	-1.60609	1.9525758594801e-22	7.45035032295539e-21
ENSG00000039560	RAI14	3961.86	1959.71	-1.01546	2.04151717536415e-22	7.77619562977247e-21
ENSG00000139190	VAMP1	197.679	737.314	1.89759	2.12098327140182e-22	8.06488266456776e-21
ENSG00000143398	PIP5K1A	7983.98	4156.85	-0.941597	2.16663803821186e-22	8.22422812428517e-21
ENSG00000221817	PPP3CB-AS1	233.44	674.412	1.53082	2.34457451711604e-22	8.88427718575578e-21
ENSG00000105810	CDK6	8056.77	3932.12	-1.03486	2.61400524353198e-22	9.88815086949855e-21
ENSG00000144229	THSD7B	328.599	0.95144	-8.38761	2.74858182682062e-22	1.03793262100593e-20
ENSG00000114268	PFKFB4	2188.34	711.588	-1.62045	3.08026533090276e-22	1.16118593402073e-20
ENSG00000143418	CERS2	7973.83	3835.2	-1.05579	3.12847532675561e-22	1.17733702691283e-20
ENSG00000181449	SOX2	17088.7	8565.08	-0.996446	3.66903626911905e-22	1.37840163946014e-20
ENSG00000133135	RNF128	1125.47	3060.73	1.44378	3.93012587234603e-22	1.47396515622687e-20
ENSG00000111875	ASF1A	2897.76	7228.23	1.31837	5.24034443228628e-22	1.96199926355565e-20
ENSG00000096696	DSP	36623.9	11110.6	-1.7208	5.41101982459434e-22	2.02244931774446e-20
ENSG00000170439	METTL7B	8.99249	147.457	4.03344	5.91539564114776e-22	2.20720714909493e-20
ENSG00000184305	CCSER1	66.3053	301.364	2.18637	6.48610998027249e-22	2.41604843747332e-20
ENSG00000050165	DKK3	6202.39	2423.19	-1.35558	6.89906506297984e-22	2.56551673697928e-20
ENSG00000025708	TYMP	280.067	47.9168	-2.54389	7.06210843966732e-22	2.62170320078343e-20
ENSG00000119326	CTNNAL1	11742.8	5235.34	-1.1655	7.41409188032301e-22	2.7477225651062e-20
ENSG00000166788	SAAL1	5150.43	2544.72	-1.01717	7.44150744320962e-22	2.75323226482326e-20
ENSG00000163710	PCOLCE2	658.636	1526.4	1.21323	8.38542791991393e-22	3.09724391520053e-20
ENSG00000263528	IKBKE	1355.49	496.324	-1.44837	8.54834349805905e-22	3.15211187138513e-20
ENSG00000049283	EPN3	276.121	730.388	1.40325	9.55373334721388e-22	3.51103701235968e-20
ENSG00000257698	GIHCG	269.477	785.85	1.54226	9.55267807599723e-22	3.51103701235968e-20
ENSG00000204574	ABCF1	12386.9	5367.46	-1.20639	9.6976621951149e-22	3.55797171506389e-20
ENSG00000197063	MAFG	2435.39	5483.18	1.17111	9.74114503696676e-22	3.56795863290569e-20
ENSG00000178567	EPM2AIP1	1370.27	3204.28	1.22512	1.03930307092861e-21	3.80038489602896e-20
ENSG00000157502	MUM1L1	177.004	20.1198	-3.13196	1.11103191299677e-21	4.05591350601482e-20
ENSG00000132676	DAP3	11270.1	5780.78	-0.963138	1.15139781250419e-21	4.19629036650198e-20
ENSG00000115841	RMDN2	569.261	1514.95	1.41089	1.28527163883539e-21	4.67642782024023e-20
ENSG00000174130	TLR6	232.872	759.58	1.70704	1.52354973561541e-21	5.53421874162285e-20
ENSG00000138413	IDH1	11230.4	23050.8	1.03735	1.54664887233681e-21	5.60883905108588e-20
ENSG00000144893	MED12L	203.663	583.261	1.51776	1.72591053606225e-21	6.24859359095806e-20
ENSG00000267750	RUNDC3A-AS1	56.7567	273.237	2.27044	1.89202524879212e-21	6.83872058624369e-20
ENSG00000177697	CD151	15321.6	7318.92	-1.06575	2.16040393471135e-21	7.79593130387617e-20
ENSG00000286010	#N/A	481.631	1133.89	1.23567	2.18002999666883e-21	7.85383548882005e-20
ENSG00000163235	TGFA	958.688	385.273	-1.31519	2.22231569941773e-21	7.99305023692212e-20
ENSG00000203497	PDCD4-AS1	73.1941	328.833	2.1704	2.35958264477345e-21	8.47287123180514e-20
ENSG00000121297	TSHZ3	126.719	3.8954	-5.01442	2.57513352155828e-21	9.23176952009618e-20
ENSG00000234975	FTH1P2	49.9105	265.903	2.41254	3.14581797686165e-21	1.12592571635146e-19
ENSG00000038382	TRIO	12874	4991.01	-1.36695	3.33960016318812e-21	1.19333595407732e-19
ENSG00000112984	KIF20A	7115.23	3739.48	-0.928002	3.70441918387518e-21	1.32014041015134e-19
ENSG00000272758	AC083798.2	266.936	747.698	1.48507	3.70650178966831e-21	1.32014041015134e-19
ENSG00000147119	CHST7	762.512	279.867	-1.44499	3.76220138020186e-21	1.33780710342997e-19
ENSG00000171793	CTPS1	6948.12	3414.56	-1.02483	4.24331898559035e-21	1.50644690200408e-19
ENSG00000166452	AKIP1	2972.28	1460.28	-1.02546	4.41134467703353e-21	1.56356869489686e-19
ENSG00000181126	HLA-V	133.128	7.2003	-4.20741	4.4264402882649e-21	1.56638870846019e-19
ENSG00000269343	ZNF587B	967.462	389.47	-1.31269	4.49800818887043e-21	1.58915136334649e-19
ENSG00000103089	FA2H	615.656	123.134	-2.32004	4.92346106095386e-21	1.73666777616282e-19
ENSG00000122378	PRXL2A	321.605	1062.19	1.72566	4.96676465824525e-21	1.74913028253452e-19
ENSG00000203867	RBM20	49.4887	257.108	2.37473	6.29237329549929e-21	2.21241458498805e-19
ENSG00000121895	TMEM156	723.067	14.1468	-5.66973	6.38553127703874e-21	2.24157689949168e-19
ENSG00000215808	LINC01139	344.54	1018.72	1.56284	6.82336718771398e-21	2.39144849997516e-19
ENSG00000157110	RBPMS	170.144	586.878	1.78894	6.84232061578224e-21	2.39426657592125e-19
ENSG00000262681	AC005722.2	55.1624	337.085	2.61939	6.91034643797641e-21	2.41421975874526e-19
ENSG00000197930	ERO1A	9168.72	3685.6	-1.31461	7.45405732788102e-21	2.60003207907329e-19
ENSG00000110455	ACCS	314.285	923.314	1.55298	7.50864361211753e-21	2.61491493412474e-19
ENSG00000197586	ENTPD6	4224.37	2005.6	-1.07438	7.56669408513856e-21	2.63095512247132e-19
ENSG00000112651	MRPL2	4696.97	2397.11	-0.970491	7.86346556895487e-21	2.72981700289351e-19
ENSG00000211584	SLC48A1	726.956	1685.79	1.21365	8.49505140458565e-21	2.94441434149462e-19
ENSG00000011028	MRC2	508.915	1702.2	1.7435	8.62464358436978e-21	2.9846164075879e-19
ENSG00000244879	GABPB1-AS1	438.797	1227.25	1.48249	1.02707474703429e-20	3.54866455904447e-19
ENSG00000112759	SLC29A1	3850.16	1495.4	-1.36386	1.06688802451935e-20	3.67465043295991e-19
ENSG00000139970	RTN1	5.05369	137.059	4.77195	1.06665691134715e-20	3.67465043295991e-19
ENSG00000231764	DLX6-AS1	409.62	983.93	1.26495	1.07397939305019e-20	3.69327709773059e-19
ENSG00000064393	HIPK2	539.542	1662.72	1.62508	1.10678416522848e-20	3.80013217294412e-19
ENSG00000198715	GLMP	1735.81	768.671	-1.17466	1.29513856998955e-20	4.43989691024542e-19
ENSG00000164574	GALNT10	150.45	495.551	1.72236	1.49396288236308e-20	5.11350165975756e-19
ENSG00000155760	FZD7	346.218	1135.5	1.71559	1.51496300370881e-20	5.17730347373384e-19
ENSG00000146373	RNF217	1463.26	3094.55	1.08086	1.52839511946009e-20	5.21508381352323e-19
ENSG00000241878	PISD	5793.9	2848.54	-1.02421	1.62727779505671e-20	5.54386255023978e-19
ENSG00000092871	RFFL	1161.48	2416.83	1.05757	1.69731281298997e-20	5.77349505689921e-19
ENSG00000177156	TALDO1	19978.7	36069.3	0.852285	1.72141207381857e-20	5.8464057120092e-19
ENSG00000110723	EXPH5	1540.7	638.375	-1.27021	1.76780023931913e-20	5.99467345450723e-19
ENSG00000075618	FSCN1	22775.3	10635.3	-1.09855	1.8641821223831e-20	6.31175243288353e-19
ENSG00000171502	COL24A1	9.30968	143.754	3.94656	1.87704192318803e-20	6.34550073878975e-19
ENSG00000235750	KIAA0040	1709.87	710.938	-1.26543	1.91022116940323e-20	6.44773114718567e-19
ENSG00000143384	MCL1	16013.2	8222.05	-0.961609	1.93661817981733e-20	6.52678999465319e-19
ENSG00000155918	RAET1L	162.326	20.4778	-2.98251	2.01454694861551e-20	6.77901227800987e-19
ENSG00000126561	STAT5A	408.045	95.7568	-2.09228	2.04757350005341e-20	6.87959610890838e-19
ENSG00000177406	AC021054.1	311.866	812.43	1.38238	2.24524355359805e-20	7.53220849632129e-19
ENSG00000136802	LRRC8A	3950.5	1417.1	-1.47859	2.39124000935199e-20	8.00974134430268e-19
ENSG00000091073	DTX2	807.29	288.058	-1.48641	2.51726461648058e-20	8.41902220816829e-19
ENSG00000206503	HLA-A	34570.7	13935.1	-1.31076	2.66307361386684e-20	8.89312558420678e-19
ENSG00000198873	GRK5	238.199	46.2424	-2.36249	2.91382142472464e-20	9.71569028244052e-19
ENSG00000166689	PLEKHA7	572.53	157.02	-1.86444	2.94528106192005e-20	9.80568535637723e-19
ENSG00000117525	F3	635.092	223.986	-1.50234	3.31591528814217e-20	1.10229062760362e-18
ENSG00000169750	RAC3	1114.84	457.175	-1.28681	3.42459399846795e-20	1.13669579918891e-18
ENSG00000250722	SELENOP	123.265	437.299	1.82667	3.54899284663163e-20	1.17620699479e-18
ENSG00000164010	ERMAP	537.468	1344.15	1.32373	3.77957766302201e-20	1.25073806827606e-18
ENSG00000120278	PLEKHG1	38.0745	239.563	2.66351	4.17613561588776e-20	1.37988577428581e-18
ENSG00000130600	H19	261.789	35.026	-2.90512	4.42648737657444e-20	1.45968649708834e-18
ENSG00000158864	NDUFS2	11266.4	5793.9	-0.959317	4.43095354175403e-20	1.45968649708834e-18
ENSG00000142945	KIF2C	8050.98	4022.31	-1.001	4.82836762739432e-20	1.5882216753378e-18
ENSG00000144840	RABL3	1720.19	3768.36	1.13089	4.99455378542367e-20	1.64042679718855e-18
ENSG00000107796	ACTA2	374.086	1069.2	1.5166	5.09694731617858e-20	1.67155491953599e-18
ENSG00000175352	NRIP3	597.338	202.626	-1.55945	5.10803617710283e-20	1.67269124963636e-18
ENSG00000009709	PAX7	33.9998	210.014	2.626	5.16335619953187e-20	1.68828666196318e-18
ENSG00000154027	AK5	6.50976	138.826	4.39185	5.23475835462664e-20	1.70908628423376e-18
ENSG00000101057	MYBL2	11796.8	5926.56	-0.993057	5.44289532819567e-20	1.77272114571896e-18
ENSG00000142149	HUNK	28.6977	200.643	2.79877	5.44582521519864e-20	1.77272114571896e-18
ENSG00000117318	ID3	2610.72	1215.54	-1.10336	5.82792753203565e-20	1.89429229707944e-18
ENSG00000172270	BSG	28248.2	11625.4	-1.2808	6.04716502966009e-20	1.96264498151986e-18
ENSG00000132481	TRIM47	772.887	207.425	-1.89773	6.92960853047344e-20	2.24572542331739e-18
ENSG00000103966	EHD4	3235.03	1655.37	-0.966459	7.05407450328365e-20	2.28269018587084e-18
ENSG00000114656	KIAA1257	72.4482	301.052	2.05768	8.72756033418003e-20	2.82006883257599e-18
ENSG00000182459	TEX19	35.5044	214.989	2.59933	9.35385448575851e-20	3.01799363849326e-18
ENSG00000176170	SPHK1	498.061	145.847	-1.77061	9.76552329102871e-20	3.146190616816e-18
ENSG00000249352	LINC02198	2.22121	141.015	5.9271	1.01510972406592e-19	3.26561691290413e-18
ENSG00000159199	ATP5MC1	3790.97	8846.62	1.2223	1.10477566177194e-19	3.54886940252948e-18
ENSG00000065308	TRAM2	2902.06	988.514	-1.55304	1.13598838841798e-19	3.64379901197228e-18
ENSG00000143319	ISG20L2	6652.29	3455.09	-0.945128	1.13868590999609e-19	3.64711954238162e-18
ENSG00000197622	CDC42SE1	6465.04	3399.55	-0.927349	1.24476975281431e-19	3.98108576920494e-18
ENSG00000226756	AC007365.1	18.3084	154.177	3.07227	1.28141325657244e-19	4.09231540745261e-18
ENSG00000221944	TIGD1	392.672	1043.09	1.40919	1.30810480896154e-19	4.17148539369422e-18
ENSG00000197565	COL4A6	2958	1052.32	-1.49036	1.4351051853398e-19	4.56984147552325e-18
ENSG00000184408	KCND2	140.471	11.1279	-3.65656	1.57453625549905e-19	5.00656890516656e-18
ENSG00000116106	EPHA4	117.796	2.96157	-5.32032	1.65833966513113e-19	5.26540843024268e-18
ENSG00000116017	ARID3A	927.309	311.374	-1.57336	1.71946374074234e-19	5.45159457686229e-18
ENSG00000114841	DNAH1	11.3966	168.82	3.89066	1.78605557361793e-19	5.65455400940512e-18
ENSG00000137337	MDC1	7771.36	3426.47	-1.18126	1.93353282815871e-19	6.11263836452481e-18
ENSG00000143621	ILF2	36650.8	18379.1	-0.995817	1.97354786089675e-19	6.2301640385719e-18
ENSG00000164078	MST1R	1676.3	735.408	-1.18809	2.08403825590579e-19	6.56951139864556e-18
ENSG00000069399	BCL3	692.938	252.545	-1.45464	2.14683159899613e-19	6.75774537761479e-18
ENSG00000110321	EIF4G2	135788	73463.7	-0.886256	2.15323483863451e-19	6.76819088247006e-18
ENSG00000100154	TTC28	229.697	727.855	1.6663	2.1567958281549e-19	6.76968533186246e-18
ENSG00000125459	MSTO1	1468.38	664.856	-1.14285	2.27315558625273e-19	7.1247190803407e-18
ENSG00000127418	FGFRL1	1233.13	420.666	-1.55065	2.49694505541932e-19	7.81497496660484e-18
ENSG00000157557	ETS2	5695.18	2709.51	-1.07147	2.6367837903159e-19	8.24088837030355e-18
ENSG00000084207	GSTP1	38760.4	68082.1	0.812694	2.66428396862896e-19	8.31499150380077e-18
ENSG00000081189	MEF2C	715.681	234.421	-1.6083	2.77937024463786e-19	8.66184419990834e-18
ENSG00000109654	TRIM2	4499.22	1707.68	-1.39737	2.9205592546745e-19	9.08894610603667e-18
ENSG00000224899	AC019155.3	7.77533	120.253	3.96274	2.9500309257755e-19	9.16765984582358e-18
ENSG00000243926	TIPARP-AS1	102.32	376.543	1.87984	2.99532281894625e-19	9.29524507039331e-18
ENSG00000160752	FDPS	13531.1	7617.08	-0.828961	3.01182219923669e-19	9.33324562870804e-18
ENSG00000122547	EEPD1	377.828	98.3687	-1.94081	3.24799547548761e-19	1.00509197083495e-17
ENSG00000115353	TACR1	0.673873	422.537	9.30637	3.38404144104301e-19	1.0457164678378e-17
ENSG00000241935	HOGA1	26.8698	208.269	2.94439	3.41553011062761e-19	1.05396245607834e-17
ENSG00000160741	CRTC2	2051.19	988.447	-1.05278	3.76387807373764e-19	1.15982422665455e-17
ENSG00000196924	FLNA	40238.3	14180.9	-1.50458	3.89779410061973e-19	1.19940536560445e-17
ENSG00000177337	DLGAP1-AS1	532.928	1279.12	1.26208	3.92838969001202e-19	1.20712702799529e-17
ENSG00000253771	TPTE2P1	9.00548	127.599	3.82407	3.97731155780271e-19	1.22045056752715e-17
ENSG00000164070	HSPA4L	4162.63	2165.81	-0.942613	4.17208625063569e-19	1.27842978127021e-17
ENSG00000088325	TPX2	18461.6	9045.51	-1.02917	4.45319199442966e-19	1.36266432856049e-17
ENSG00000158850	B4GALT3	2666.3	1232.64	-1.11272	4.64916442146158e-19	1.42064996388394e-17
ENSG00000286156	#N/A	146.131	441.188	1.59282	4.79361427645748e-19	1.46275239534739e-17
ENSG00000164604	GPR85	480.704	132.428	-1.85818	5.07645777758457e-19	1.54690949500285e-17
ENSG00000196787	HIST1H2AG	470.449	1191.53	1.33933	5.42641513337249e-19	1.65125586721487e-17
ENSG00000162981	FAM84A	295.332	844.493	1.51714	5.67190125909723e-19	1.72356667070074e-17
ENSG00000225465	RFPL1S	0	303.223	10.6837	5.87324114784956e-19	1.77981920972126e-17
ENSG00000240602	AADACP1	13.7914	141.415	3.34521	5.86884942827953e-19	1.77981920972126e-17
ENSG00000126790	L3HYPDH	742.068	1712.21	1.20522	6.21076698825611e-19	1.87950658927364e-17
ENSG00000116667	C1orf21	805.37	1663.82	1.047	6.23854883415872e-19	1.88531351820169e-17
ENSG00000106266	SNX8	1992.28	861.42	-1.20913	6.61980053956207e-19	1.99777749433276e-17
ENSG00000185361	TNFAIP8L1	789.144	289.46	-1.4462	6.76553002819917e-19	2.03895231893805e-17
ENSG00000061938	TNK2	1811.25	4472.06	1.30437	7.12807590081286e-19	2.14526728756974e-17
ENSG00000246273	SBF2-AS1	7044.36	3223.74	-1.12791	7.19086289433995e-19	2.1611990671482e-17
ENSG00000162980	ARL5A	2455	4786.11	0.96287	7.32939999087287e-19	2.19982265115938e-17
ENSG00000135423	GLS2	99.7219	374.788	1.91349	7.39823992776279e-19	2.21745060129939e-17
ENSG00000145687	SSBP2	2065.67	3944.98	0.933121	7.60488912278074e-19	2.27627922720067e-17
ENSG00000183044	ABAT	44.4144	239.07	2.43308	7.96550983766875e-19	2.38097119670916e-17
ENSG00000259248	USP3-AS1	73.0288	301.521	2.04121	8.25228068677298e-19	2.46333385398366e-17
ENSG00000100036	SLC35E4	239.452	49.1864	-2.28416	8.28085764810618e-19	2.468505663036e-17
ENSG00000145087	STXBP5L	1.34116	157.564	6.8831	8.42539375335114e-19	2.50818370350779e-17
ENSG00000189060	H1F0	7096.58	3353.83	-1.08112	8.57023717146698e-19	2.54784557644967e-17
ENSG00000168765	GSTM4	547.313	1314.88	1.26545	9.18868584849894e-19	2.72800767951376e-17
ENSG00000280187	AC022107.1	233.145	601.998	1.36858	1.14956786105364e-18	3.40831336101578e-17
ENSG00000174080	CTSF	170.15	535.242	1.65641	1.16769210371015e-18	3.4573771599731e-17
ENSG00000150556	LYPD6B	341.846	76.3223	-2.16282	1.20285748386125e-18	3.55669719621508e-17
ENSG00000188910	GJB3	573.378	186.141	-1.62214	1.22443844843192e-18	3.61563654893625e-17
ENSG00000139144	PIK3C2G	3.4802	118.854	5.13902	1.23988900074163e-18	3.65633933820851e-17
ENSG00000130940	CASZ1	376.644	103.488	-1.8618	1.29240433833407e-18	3.80608740712075e-17
ENSG00000087128	TMPRSS11E	16.0874	149.16	3.21647	1.33249465731199e-18	3.9188917937567e-17
ENSG00000204386	NEU1	2549.13	1261.78	-1.01451	1.35483822420476e-18	3.9792705005425e-17
ENSG00000065534	MYLK	123.915	9.94042	-3.64978	1.48817481551108e-18	4.36504752036272e-17
ENSG00000145743	FBXL17	908.111	1831.16	1.01158	1.81834537515089e-18	5.32636816165694e-17
ENSG00000179542	SLITRK4	164.121	1.31995	-6.96735	1.86293405864681e-18	5.44970309956147e-17
ENSG00000145147	SLIT2	30.2079	219.785	2.87241	1.86634965928233e-18	5.45242496999391e-17
ENSG00000163931	TKT	64051	124491	0.958763	1.92528951706337e-18	5.61713457504925e-17
ENSG00000073417	PDE8A	2299.14	1142.04	-1.00948	1.98573497645777e-18	5.7857935436233e-17
ENSG00000147180	ZNF711	454.265	143.181	-1.66505	1.99299783719431e-18	5.79925365358662e-17
ENSG00000143162	CREG1	4617.19	8247.91	0.837079	2.028556649763e-18	5.89490501931128e-17
ENSG00000015133	CCDC88C	1385.95	504.374	-1.45739	2.29031296766193e-18	6.64675482943158e-17
ENSG00000165097	KDM1B	4540.67	2240.34	-1.01888	2.42876145593747e-18	7.0392372976576e-17
ENSG00000131089	ARHGEF9	784.262	1627.28	1.05359	2.45426396485237e-18	7.10376667399222e-17
ENSG00000113916	BCL6	464.396	1233.56	1.41107	2.45786555479274e-18	7.10481821767493e-17
ENSG00000112039	FANCE	1610.48	745.419	-1.11063	2.63226877803127e-18	7.59894434079026e-17
ENSG00000185736	ADARB2	190.634	18.8508	-3.33285	2.73984297377045e-18	7.89910050519366e-17
ENSG00000163331	DAPL1	318.996	977.489	1.61441	3.01810800290101e-18	8.6899330162268e-17
ENSG00000141542	RAB40B	553.82	1480.68	1.41993	3.07174270568821e-18	8.83276998201825e-17
ENSG00000104825	NFKBIB	2039.08	869.239	-1.22954	3.15936699205942e-18	9.07284185939576e-17
ENSG00000230453	ANKRD18B	155.258	17.173	-3.18167	3.17453748435054e-18	9.10449051067332e-17
ENSG00000157703	SVOPL	1.34775	149.892	6.81008	3.23514178924827e-18	9.26618940680248e-17
ENSG00000162729	IGSF8	1491.76	581.075	-1.35907	3.34020321570632e-18	9.55463605640112e-17
ENSG00000138641	HERC3	721.307	271.291	-1.40974	3.52279123406067e-18	1.00638072493869e-16
ENSG00000096384	HSP90AB1	302026	168495	-0.841964	3.64461877425386e-18	1.03983011582743e-16
ENSG00000106733	NMRK1	991.61	2173.97	1.13212	3.66558369915289e-18	1.04445332934304e-16
ENSG00000079691	CARMIL1	3372.34	1603.46	-1.07215	3.73769442623349e-18	1.06361888082442e-16
ENSG00000214860	EVPLL	17.0194	152.049	3.15945	3.74383910916614e-18	1.06398743594696e-16
ENSG00000176399	DMRTA1	494.669	1111.08	1.16737	3.76943285504176e-18	1.06987525018908e-16
ENSG00000069702	TGFBR3	5.68184	108.479	4.25697	3.78232077518555e-18	1.07076281042027e-16
ENSG00000144115	THNSL2	2140.99	4553.69	1.08913	3.78173360307442e-18	1.07076281042027e-16
ENSG00000140511	HAPLN3	529.35	183.387	-1.52923	4.22026633601711e-18	1.19320416768319e-16
ENSG00000234745	HLA-B	4180.72	1681.39	-1.31363	4.47503535259809e-18	1.2636071510425e-16
ENSG00000141522	ARHGDIA	22739.8	11737.1	-0.954108	4.53970401020248e-18	1.28021987125761e-16
ENSG00000124788	ATXN1	1705.96	843.192	-1.01636	4.65327300226962e-18	1.31056238343768e-16
ENSG00000140403	DNAJA4	3932.67	1980.19	-0.989759	4.81195501432722e-18	1.35351657710691e-16
ENSG00000179218	CALR	32826.1	16105.1	-1.02727	5.00489075691938e-18	1.40598339573382e-16
ENSG00000083720	OXCT1	5159.38	2547.71	-1.01773	5.11714138666427e-18	1.43567879825338e-16
ENSG00000204525	HLA-C	7131.54	3376.39	-1.0785	5.18037962973918e-18	1.45156486687711e-16
ENSG00000115380	EFEMP1	7762.01	3830.46	-1.01874	5.41477507951607e-18	1.51530823016049e-16
ENSG00000182621	PLCB1	835.2	1668.79	0.99901	5.91657069094978e-18	1.65362498037501e-16
ENSG00000185215	TNFAIP2	164.326	14.5717	-3.48811	6.02308404966151e-18	1.68125272327702e-16
ENSG00000167460	TPM4	27667.3	15796.1	-0.808615	6.05306645412028e-18	1.68747494286403e-16
ENSG00000146021	KLHL3	246.272	733.467	1.57564	6.12832995086369e-18	1.70628882134454e-16
ENSG00000100906	NFKBIA	8321.78	4284.84	-0.957506	6.17578558092137e-18	1.71732237826888e-16
ENSG00000170775	GPR37	341.534	67.6767	-2.3325	6.2348506051183e-18	1.7315521807126e-16
ENSG00000164430	CGAS	3866.18	1989.74	-0.95833	6.36871098197017e-18	1.76649202205342e-16
ENSG00000116016	EPAS1	286.885	784.161	1.45091	6.49575234909283e-18	1.7994546280189e-16
ENSG00000141574	SECTM1	149.196	14.7902	-3.32122	6.73711611644161e-18	1.86396377799154e-16
ENSG00000161638	ITGA5	743.672	190.42	-1.96285	7.1228182753754e-18	1.96819436979517e-16
ENSG00000169891	REPS2	605.495	196.612	-1.62114	7.51975975593559e-18	2.07526451629216e-16
ENSG00000184363	PKP3	12144.1	5999.2	-1.01736	8.19094258826731e-18	2.25765427621338e-16
ENSG00000115935	WIPF1	69.0529	292.67	2.08637	8.22418863668935e-18	2.26397363474234e-16
ENSG00000182165	TP53TG1	374.343	1052.53	1.49041	8.61169844474377e-18	2.36767749220148e-16
ENSG00000124574	ABCC10	2074.45	862.381	-1.26568	9.19599210985599e-18	2.52515728273142e-16
ENSG00000059145	UNKL	1744.49	3467.69	0.991308	9.39274734840351e-18	2.57596096029966e-16
ENSG00000189283	FHIT	271.906	722.843	1.40944	9.44816393600195e-18	2.58792405438056e-16
ENSG00000174405	LIG4	1567.39	700.63	-1.16225	9.60156293170882e-18	2.62666197907346e-16
ENSG00000150051	MKX	9.03163	121.684	3.75313	1.01329371665208e-17	2.76857585844916e-16
ENSG00000137812	KNL1	3648.7	1847.68	-0.981621	1.05190373440892e-17	2.87049352399648e-16
ENSG00000151718	WWC2	2898.14	1498	-0.95184	1.05938585111598e-17	2.88731994701671e-16
ENSG00000179066	AC020907.1	63.5511	253.604	1.99731	1.09414882549699e-17	2.97836541332557e-16
ENSG00000203999	LINC01270	48.6677	222.292	2.1908	1.18408777562022e-17	3.21919278774567e-16
ENSG00000100401	RANGAP1	13407.4	6656.39	-1.01011	1.18580148697287e-17	3.21986195843871e-16
ENSG00000197043	ANXA6	702.905	1503.96	1.09791	1.19933095702839e-17	3.25257369557513e-16
ENSG00000177542	SLC25A22	4657.9	2434.81	-0.93579	1.30777800543289e-17	3.54230239990095e-16
ENSG00000234028	EIF2AK3-DT	159.623	450.018	1.49538	1.33907866114747e-17	3.62261230894888e-16
ENSG00000197568	HHLA3	176.583	485.067	1.45947	1.36320626983838e-17	3.68334304929237e-16
ENSG00000136167	LCP1	35907.8	18772.5	-0.935644	1.48813717655437e-17	4.01595690696223e-16
ENSG00000176945	MUC20	3.04541	106.084	5.13817	1.51438500654083e-17	4.08176990706458e-16
ENSG00000248323	LUCAT1	23.4585	1330.28	5.81897	1.57166714382274e-17	4.23096651968967e-16
ENSG00000142875	PRKACB	1156.68	2330.38	1.01045	1.57813994970659e-17	4.24318510987287e-16
ENSG00000183287	CCBE1	4.19052	117.95	4.7821	1.58229916101362e-17	4.24916078245273e-16
ENSG00000249348	UGDH-AS1	171.15	485.904	1.50708	1.61417734897083e-17	4.32946834186065e-16
ENSG00000139410	SDSL	461.474	1046.68	1.18229	1.77089485623841e-17	4.74400893111974e-16
ENSG00000072071	ADGRL1	2200.08	876.165	-1.32762	1.81857007325591e-17	4.85985717505903e-16
ENSG00000179604	CDC42EP4	1944.83	835.314	-1.21848	1.81635553685725e-17	4.85985717505903e-16
ENSG00000187608	ISG15	899.753	351.525	-1.35506	2.01106429656502e-17	5.36773122465165e-16
ENSG00000169855	ROBO1	2314.23	740.218	-1.64362	2.01866334935824e-17	5.38146705770594e-16
ENSG00000142627	EPHA2	433.264	137.459	-1.65453	2.16950805142048e-17	5.77657847671909e-16
ENSG00000164330	EBF1	4.84093	104.758	4.47203	2.22800784981369e-17	5.92515057271665e-16
ENSG00000102181	CD99L2	522.302	1223.93	1.22934	2.25700602231565e-17	5.99500146847524e-16
ENSG00000135127	BICDL1	157.832	470.662	1.57593	2.40484274437796e-17	6.37995765558072e-16
ENSG00000114166	KAT2B	286.035	712.02	1.31686	2.51047801502116e-17	6.65216034415028e-16
ENSG00000133107	TRPC4	15.0043	158.965	3.40583	2.52287289101551e-17	6.67693983460557e-16
ENSG00000138823	MTTP	4.69718	103.238	4.46374	2.64744923322242e-17	6.99819712974698e-16
ENSG00000070814	TCOF1	25872.2	11667.5	-1.14884	2.70115351020504e-17	7.13156534463279e-16
ENSG00000133789	SWAP70	10352.9	4851.07	-1.09349	2.78666794368371e-17	7.34849695726208e-16
ENSG00000169752	NRG4	743.019	1664.16	1.16364	2.81694135895773e-17	7.41941097425361e-16
ENSG00000247271	ZBED5-AS1	865.687	1675.72	0.952788	2.82976062786601e-17	7.44423839033337e-16
ENSG00000183856	IQGAP3	2540.95	1154.75	-1.13744	3.05618470688192e-17	8.03026257113644e-16
ENSG00000231925	TAPBP	5123.05	1892.23	-1.43651	3.26341944776747e-17	8.5645242444998e-16
ENSG00000141968	VAV1	182.644	18.5211	-3.30758	3.28145942684349e-17	8.60157942950373e-16
ENSG00000264107	AC138207.2	36.2448	214.693	2.5592	3.60380182858255e-17	9.43525204285215e-16
ENSG00000123352	SPATS2	2998.15	5344.25	0.834042	3.73705243090319e-17	9.77245891942981e-16
ENSG00000137404	NRM	1481.64	686.435	-1.10935	3.7650069735294e-17	9.83383964276608e-16
ENSG00000143669	LYST	461.767	111.97	-2.04153	3.84158839337212e-17	1.00219321463239e-15
ENSG00000117009	KMO	208.931	0	-10.1757	4.0355941968542e-17	1.05155506744633e-15
ENSG00000143436	MRPL9	5943.58	3258.25	-0.867336	4.08690953208316e-17	1.06366305022425e-15
ENSG00000078081	LAMP3	1081	385.976	-1.48405	4.24076963464695e-17	1.10239912066533e-15
ENSG00000117407	ARTN	1961.65	903.116	-1.11924	4.3840450374852e-17	1.13742066911847e-15
ENSG00000188112	C6orf132	1767.01	869.596	-1.02303	4.38586092103109e-17	1.13742066911847e-15
ENSG00000279141	LINC01451	16.6593	139.222	3.07596	4.42328083050465e-17	1.14577073696897e-15
ENSG00000103257	SLC7A5	108022	39308.3	-1.4584	5.00636683331868e-17	1.29527934343174e-15
ENSG00000086289	EPDR1	2007.5	3679.44	0.873971	5.06538283469799e-17	1.30900470427884e-15
ENSG00000109805	NCAPG	9266.28	5116.73	-0.856721	5.11978977842333e-17	1.32150809104244e-15
ENSG00000167106	FAM102A	2674.28	5413.22	1.01765	5.31003489465991e-17	1.36900312090292e-15
ENSG00000223745	CCDC18-AS1	160.014	517.023	1.69053	5.48841141299456e-17	1.41333035682043e-15
ENSG00000130545	CRB3	825.616	357.166	-1.20881	5.65505099669923e-17	1.45453480501267e-15
ENSG00000165449	SLC16A9	1859.54	806.861	-1.20394	6.17017651787123e-17	1.5851718126709e-15
ENSG00000138160	KIF11	11035.7	5679.95	-0.958088	6.57770410047449e-17	1.68789272472994e-15
ENSG00000154856	APCDD1	101.945	412.097	2.0158	6.62234958692534e-17	1.69736390113484e-15
ENSG00000064763	FAR2	24.1902	153.35	2.65985	6.70823447459435e-17	1.71737064612135e-15
ENSG00000206341	HLA-H	1536.65	638.989	-1.265	6.98083842478911e-17	1.78507686526659e-15
ENSG00000165916	PSMC3	16297.9	9377.84	-0.79733	7.12855925387637e-17	1.8207286383009e-15
ENSG00000253552	HOXA-AS2	78.971	316.854	2.00461	7.15267944195111e-17	1.82476496460939e-15
ENSG00000066248	NGEF	297.175	66.8339	-2.15101	7.30047746110192e-17	1.86030749705663e-15
ENSG00000158321	AUTS2	1147.12	474.075	-1.27376	7.56788055603631e-17	1.92620996983105e-15
ENSG00000144959	NCEH1	1462.49	672.355	-1.12038	8.05972027941666e-17	2.04901811043339e-15
ENSG00000105889	STEAP1B	810.381	294.993	-1.45824	8.84722120641175e-17	2.24662075542446e-15
ENSG00000111961	SASH1	234.511	688.879	1.55708	9.04952396585803e-17	2.29533590532862e-15
ENSG00000175274	TP53I11	1825.48	824.531	-1.14603	9.16740412673144e-17	2.3225501909987e-15
ENSG00000100625	SIX4	3176.13	1560.08	-1.02538	9.31431787470429e-17	2.35704883703589e-15
ENSG00000254632	AP003119.1	0.356506	368.72	10.0027	9.53561659824091e-17	2.4102699097397e-15
ENSG00000108829	LRRC59	33700.8	18124.9	-0.894784	9.9253780050035e-17	2.50590096006648e-15
ENSG00000072682	P4HA2	2828.82	987.896	-1.51715	1.02250646503369e-16	2.57859676354473e-15
ENSG00000204619	PPP1R11	4251.88	2259.44	-0.911924	1.07464766840603e-16	2.70697702007214e-15
ENSG00000115194	SLC30A3	273.725	780.993	1.51489	1.17123015354482e-16	2.94687953770337e-15
ENSG00000087245	MMP2	247.528	41.0562	-2.58598	1.20480325960025e-16	3.02787898231725e-15
ENSG00000153132	CLGN	241.747	644.791	1.41702	1.28341955693833e-16	3.22176488320675e-15
ENSG00000198626	RYR2	15.6001	145.295	3.21654	1.29979169338519e-16	3.25913482889954e-15
ENSG00000153113	CAST	12775.8	6987.19	-0.870556	1.32921714557166e-16	3.3253163254096e-15
ENSG00000257084	MIR200CHG	77.2316	285.341	1.88428	1.32863495589078e-16	3.3253163254096e-15
ENSG00000167772	ANGPTL4	1026.06	53.2306	-4.26752	1.47848719407438e-16	3.69453405899681e-15
ENSG00000164048	ZNF589	1491.38	735.63	-1.01938	1.53909238671715e-16	3.84160261257955e-15
ENSG00000153291	SLC25A27	13.9416	137.144	3.2931	1.63591077444915e-16	4.07862299902436e-15
ENSG00000134317	GRHL1	549.476	203.239	-1.43409	1.70539794209886e-16	4.2470409590975e-15
ENSG00000106397	PLOD3	4853.02	1987.11	-1.2878	1.72638780343564e-16	4.29443859494082e-15
ENSG00000186889	TMEM17	448.993	1158.19	1.36679	1.78708736411285e-16	4.44039601003804e-15
ENSG00000104892	KLC3	701.584	223.505	-1.65019	1.84230212881736e-16	4.57241048713269e-15
ENSG00000073008	PVR	3884.62	1773.16	-1.13102	1.84517288255986e-16	4.57436079586027e-15
ENSG00000153363	LINC00467	356.301	996.696	1.48278	1.92913383703263e-16	4.77711020141038e-15
ENSG00000204529	GUCY2EP	0	184.172	9.96316	1.96723428531948e-16	4.86596620292102e-15
ENSG00000185442	FAM174B	171.058	517.649	1.60011	1.97814635136854e-16	4.88744717894435e-15
ENSG00000087586	AURKA	7234.42	3886.02	-0.896545	1.98046952591324e-16	4.88768294696697e-15
ENSG00000116785	CFHR3	35.1714	188.888	2.42134	2.04202947630579e-16	5.02829704939943e-15
ENSG00000143842	SOX13	1675.08	721.027	-1.21541	2.04035987680391e-16	5.02829704939943e-15
ENSG00000157554	ERG	271.799	68.3941	-1.99035	2.0500191243048e-16	5.04231161292011e-15
ENSG00000132763	MMACHC	1152.61	555.595	-1.05279	2.07705030988054e-16	5.10307769303238e-15
ENSG00000163374	YY1AP1	2794.57	1409.01	-0.987859	2.09034687857062e-16	5.13000117626839e-15
ENSG00000086548	CEACAM6	84.6199	337.353	1.99712	2.09275774158916e-16	5.13017931290124e-15
ENSG00000171223	JUNB	1499.97	739.097	-1.02064	2.12773487701242e-16	5.21010080375586e-15
ENSG00000177181	RIMKLA	130.36	428.304	1.71663	2.1978850781059e-16	5.3758749847986e-15
ENSG00000260267	AC026471.1	290.243	720.176	1.31237	2.27818544798257e-16	5.566078923022e-15
ENSG00000130305	NSUN5	2697.46	1389.46	-0.957107	2.2812874549641e-16	5.56745792679782e-15
ENSG00000173171	MTX1	2627.57	1415.06	-0.892935	2.28988105114661e-16	5.58222114023963e-15
ENSG00000147010	SH3KBP1	514.26	1205.08	1.22988	2.39106245654202e-16	5.82240957786147e-15
ENSG00000120800	UTP20	6648.75	3288.27	-1.01557	2.42538330694571e-16	5.89943567121827e-15
ENSG00000196338	NLGN3	21.9848	160.571	2.87698	2.43961451628781e-16	5.92706379021158e-15
ENSG00000265241	RBM8A	12808.6	7287.99	-0.813476	2.44214478867423e-16	5.92706379021158e-15
ENSG00000135097	MSI1	313.344	88.1283	-1.82888	2.51515592052884e-16	6.09751612114947e-15
ENSG00000148488	ST8SIA6	113.946	10.0617	-3.49439	2.66062517651701e-16	6.44305920229394e-15
ENSG00000173083	HPSE	794.705	260.641	-1.60604	2.76830904268275e-16	6.69643885297238e-15
ENSG00000137628	DDX60	1335.7	453.491	-1.55752	2.91186706477311e-16	7.03594310585045e-15
ENSG00000057252	SOAT1	7056.59	3783.15	-0.899204	2.9183333830971e-16	7.04381016778333e-15
ENSG00000100994	PYGB	8544.4	4075.24	-1.06792	2.96931799024679e-16	7.158993044617e-15
ENSG00000164603	BMT2	692.471	1572.01	1.182	3.07314687881128e-16	7.40119017794946e-15
ENSG00000129484	PARP2	2548.3	1374.97	-0.890095	3.07849561257142e-16	7.40594229603256e-15
ENSG00000146278	PNRC1	1891.87	3842.13	1.0224	3.19822246973273e-16	7.68554227666332e-15
ENSG00000058668	ATP2B4	2137	780.235	-1.45276	3.22934582443099e-16	7.75184325908271e-15
ENSG00000204568	MRPS18B	13368	7345.25	-0.863987	3.24841345991071e-16	7.78909194649628e-15
ENSG00000116871	MAP7D1	4156.14	1934.92	-1.1027	3.32886078358248e-16	7.97327571962877e-15
ENSG00000141480	ARRB2	1926.77	987.444	-0.96419	3.44652991643171e-16	8.24611410758033e-15
ENSG00000156017	CARNMT1	1755.59	3173.64	0.854116	3.46556389751034e-16	8.28262221256828e-15
ENSG00000225361	PPP1R26-AS1	234.073	570.145	1.28503	3.5842526466044e-16	8.55696442508167e-15
ENSG00000146223	RPL7L1	20907.9	11885.7	-0.814808	3.7228567997438e-16	8.87820415069337e-15
ENSG00000070495	JMJD6	2640.73	1333.92	-0.984934	4.0397790119528e-16	9.62353436723609e-15
ENSG00000162105	SHANK2	320.676	74.3312	-2.10743	4.07560466700535e-16	9.69834776508649e-15
ENSG00000158747	NBL1	1701.68	779.82	-1.12506	4.21829176117734e-16	1.00270120520293e-14
ENSG00000266074	BAHCC1	1502.76	500.205	-1.586	4.3008686124989e-16	1.02122356448296e-14
ENSG00000157064	NMNAT2	40.1005	215.147	2.42045	4.4148745055222e-16	1.04716050433683e-14
ENSG00000120694	HSPH1	33981.4	18585.3	-0.870554	4.42553355254712e-16	1.04742401448634e-14
ENSG00000162441	LZIC	1888.17	3388.54	0.843464	4.42262017689572e-16	1.04742401448634e-14
ENSG00000178999	AURKB	8478.56	4509.12	-0.911009	4.59743746115516e-16	1.08693726182914e-14
ENSG00000230487	PSMG3-AS1	161.315	490.773	1.60859	4.62355818782136e-16	1.09193613176319e-14
ENSG00000240541	TM4SF1-AS1	49.9473	219.881	2.13321	4.7362544770603e-16	1.11734863684627e-14
ENSG00000231205	ZNF826P	613.765	190.741	-1.68431	4.87202351003034e-16	1.14814388625205e-14
ENSG00000142408	CACNG8	97.4725	8.17341	-3.57511	4.89052877518829e-16	1.15126825458832e-14
ENSG00000171631	P2RY6	4.81868	102.915	4.38112	4.9581247152575e-16	1.16592986337352e-14
ENSG00000270885	RASL10B	963.28	1907.28	0.985834	5.11816146623609e-16	1.20227475984175e-14
ENSG00000181026	AEN	5052.56	2773.51	-0.86526	5.2544815530588e-16	1.23297674089957e-14
ENSG00000173068	BNC2	105.531	7.76562	-3.75383	5.30812091712435e-16	1.24423261668492e-14
ENSG00000088448	ANKRD10	919.796	2018.7	1.13332	5.56511650346924e-16	1.30308064126057e-14
ENSG00000246695	RASSF8-AS1	167.768	446.236	1.41171	5.60686754857329e-16	1.31145707905861e-14
ENSG00000170421	KRT8	107759	189370	0.813404	5.70154941958484e-16	1.33218311252068e-14
ENSG00000120594	PLXDC2	1212.69	2914.97	1.2659	5.77365698524866e-16	1.34759610911016e-14
ENSG00000073464	CLCN4	195.471	35.1788	-2.46701	5.84643677217101e-16	1.36313307950512e-14
ENSG00000135821	GLUL	23674.9	13151.8	-0.848038	6.69295156478075e-16	1.55884668079925e-14
ENSG00000112763	BTN2A1	1312.48	597.269	-1.13499	7.19109143285956e-16	1.67309168649988e-14
ENSG00000090520	DNAJB11	3659.38	1641.55	-1.15604	7.22480366691418e-16	1.67915458106035e-14
ENSG00000135829	DHX9	33215	16323.1	-1.02487	7.45007669325476e-16	1.72967918148158e-14
ENSG00000140832	MARVELD3	2755.24	1338.15	-1.04138	7.76598279679562e-16	1.80111694039848e-14
ENSG00000151689	INPP1	1604.72	792.302	-1.01819	8.25083888644147e-16	1.91154598910798e-14
ENSG00000261787	TCF24	17.5918	139.649	2.99706	8.78903201287545e-16	2.03408610087012e-14
ENSG00000132854	KANK4	97.1207	2.97267	-5.03816	1.00285145391535e-15	2.31620650030038e-14
ENSG00000172572	PDE3A	4.80837	101.639	4.4283	1.00291530322943e-15	2.31620650030038e-14
ENSG00000131370	SH3BP5	483.821	1162.97	1.26678	1.0446319265878e-15	2.41001308825829e-14
ENSG00000164611	PTTG1	12974.3	6811.39	-0.929738	1.07131251492696e-15	2.46897022872873e-14
ENSG00000124588	NQO2	2013.02	3904.74	0.955477	1.08046885572419e-15	2.48745925441645e-14
ENSG00000167645	YIF1B	1846.16	875.197	-1.07624	1.09656190054628e-15	2.52070586790894e-14
ENSG00000181649	PHLDA2	573.524	206.19	-1.47807	1.09720788689747e-15	2.52070586790894e-14
ENSG00000178694	NSUN3	1990.97	3689.69	0.889712	1.18198865685363e-15	2.71263923968291e-14
ENSG00000278828	HIST1H3H	140.118	390.982	1.47912	1.22822764325351e-15	2.81581133677973e-14
ENSG00000148346	LCN2	2302.26	855.352	-1.42758	1.30830831248384e-15	2.99627185552144e-14
ENSG00000198467	TPM2	9897.21	16859.6	0.768519	1.3924319118084e-15	3.18560543744279e-14
ENSG00000163694	RBM47	1395.22	2563.09	0.8776	1.45641745842788e-15	3.32852073311539e-14
ENSG00000107518	ATRNL1	163.275	447.621	1.45487	1.47117856206138e-15	3.3587572998571e-14
ENSG00000181104	F2R	750.74	315.84	-1.24782	1.47274391064689e-15	3.35883590432358e-14
ENSG00000120438	TCP1	66367.4	39045.9	-0.765309	1.545084400175e-15	3.52016113601657e-14
ENSG00000100360	IFT27	580.725	1281.34	1.14119	1.55471388536713e-15	3.53842558557624e-14
ENSG00000073584	SMARCE1	270.801	675.718	1.31763	1.60483839092422e-15	3.64872065252614e-14
ENSG00000239779	WBP1	319.818	728.291	1.18613	1.64038655995368e-15	3.72568127591963e-14
ENSG00000112541	PDE10A	207.145	39.4587	-2.39885	1.67622084473841e-15	3.80313188558023e-14
ENSG00000138778	CENPE	2547.29	1226.24	-1.05422	1.69253943269928e-15	3.83618958196511e-14
ENSG00000112685	EXOC2	3871.9	1956.13	-0.984646	1.75010764185653e-15	3.96257602294451e-14
ENSG00000166750	SLFN5	1082.4	456.096	-1.24544	1.82138933962897e-15	4.11971980530511e-14
ENSG00000169469	SPRR1B	148.848	0	-9.6855	1.94636873583562e-15	4.3978712733505e-14
ENSG00000006282	SPATA20	1612.37	2977.16	0.885104	2.03807879193613e-15	4.60035480402045e-14
ENSG00000171931	FBXW10	7.02958	94.181	3.74635	2.06194971895657e-15	4.64945291201512e-14
ENSG00000146731	CCT6A	110556	65205.8	-0.761705	2.15559163489054e-15	4.8532844460507e-14
ENSG00000204789	ZNF204P	1060.03	515.138	-1.04155	2.15676952365516e-15	4.8532844460507e-14
ENSG00000146376	ARHGAP18	1192.36	2342.69	0.974141	2.25368164134403e-15	5.06616549293935e-14
ENSG00000100979	PLTP	682.849	2039.14	1.57952	2.49504891842903e-15	5.60300647598085e-14
ENSG00000186834	HEXIM1	3693.31	1795.76	-1.04008	2.60199602184139e-15	5.83719761955012e-14
ENSG00000138061	CYP1B1	9395.17	4674.41	-1.00695	2.99797073120595e-15	6.71863920762599e-14
ENSG00000075461	CACNG4	547.183	1360.51	1.31452	3.09177722533482e-15	6.92179513508632e-14
ENSG00000132635	PCED1A	742.786	1471.23	0.986025	3.13349310232977e-15	7.00803656117381e-14
ENSG00000156273	BACH1	1629.89	2899.4	0.831244	3.22135527969705e-15	7.19720314017854e-14
ENSG00000019549	SNAI2	1808.47	3178.49	0.813486	3.31553347629379e-15	7.40008183823864e-14
ENSG00000235277	AF127577.3	13.0158	117.945	3.17846	3.37934332340792e-15	7.53483663776115e-14
ENSG00000123836	PFKFB2	1519.55	776.04	-0.968935	3.54139306334271e-15	7.88813845784153e-14
ENSG00000083123	BCKDHB	1347.68	2473.6	0.875936	3.55803224983759e-15	7.91716303868527e-14
ENSG00000157214	STEAP2	2324.77	1141.62	-1.02542	3.56462886411732e-15	7.92380519541378e-14
ENSG00000111653	ING4	1507.64	3184.48	1.07849	3.68994515178911e-15	8.19406848484343e-14
ENSG00000175183	CSRP2	1609.22	774.99	-1.05438	3.75453260607916e-15	8.32906424442637e-14
ENSG00000180263	FGD6	4255.4	2108.56	-1.01277	3.85493277665549e-15	8.54315405250721e-14
ENSG00000206120	EGFEM1P	8.62532	118.531	3.80542	3.94383038773135e-15	8.73134598454348e-14
ENSG00000261150	EPPK1	600.863	22.7627	-4.72083	4.00993099853933e-15	8.86873851894685e-14
ENSG00000124795	DEK	35850.4	21642.7	-0.728105	4.03165271538534e-15	8.90412543086407e-14
ENSG00000170484	KRT74	1.96931	94.8803	5.57168	4.0340477111572e-15	8.90412543086407e-14
ENSG00000258077	AC078923.1	131.382	0.922734	-7.0698	4.13331626357849e-15	9.11406621335801e-14
ENSG00000102804	TSC22D1	3119.25	5970.89	0.936575	4.35071238421781e-15	9.5837981636284e-14
ENSG00000116521	SCAMP3	3549.32	1789.75	-0.98734	4.48889932761045e-15	9.87827996467134e-14
ENSG00000167721	TSR1	18372	10424.1	-0.817525	4.51394966738186e-15	9.92345247518617e-14
ENSG00000213445	SIPA1	612.682	238.155	-1.36257	4.83802733624853e-15	1.06252572329622e-13
ENSG00000169474	SPRR1A	85.9123	2.27844	-5.23084	4.88504201754711e-15	1.07177821864984e-13
ENSG00000278619	MRM1	1830.71	926.288	-0.982399	5.0821539732691e-15	1.11391067106418e-13
ENSG00000183091	NEB	106.925	389.891	1.86829	5.10549950498416e-15	1.11791076985382e-13
ENSG00000137310	TCF19	2461.32	1320.35	-0.898498	5.33509940913168e-15	1.16701975111016e-13
ENSG00000143368	SF3B4	7115	3845.28	-0.887661	5.54183556107209e-15	1.21103458376416e-13
ENSG00000197905	TEAD4	3210.75	1714.25	-0.90513	5.62261111211833e-15	1.22746356019777e-13
ENSG00000243701	DUBR	1113.9	491.365	-1.18042	5.70291027850331e-15	1.24375597922826e-13
ENSG00000139211	AMIGO2	655.783	265.735	-1.30355	5.83592783176815e-15	1.27150205192645e-13
ENSG00000076382	SPAG5	8213.79	4317.83	-0.927613	5.96774676276705e-15	1.29893218229275e-13
ENSG00000269994	AL513318.2	405.556	994.158	1.29285	6.04912754027979e-15	1.31534051767828e-13
ENSG00000278709	NKILA	150.595	14.8417	-3.34609	6.36013267598459e-15	1.38159713773368e-13
ENSG00000149428	HYOU1	18016	7128.34	-1.33751	6.53829007544199e-15	1.41889301933924e-13
ENSG00000185585	OLFML2A	625.634	168.095	-1.89336	6.5825184344615e-15	1.42707958944748e-13
ENSG00000198952	SMG5	7171.66	3896.47	-0.879977	6.66372292805793e-15	1.44325845055865e-13
ENSG00000196611	MMP1	236.634	0.307578	-9.39275	6.75044803197778e-15	1.46059989962123e-13
ENSG00000187164	SHTN1	3902.93	6605.73	0.759177	7.36990149600584e-15	1.59306048100855e-13
ENSG00000100290	BIK	200.625	46.233	-2.1187	7.40998438631218e-15	1.60014820310718e-13
ENSG00000160094	ZNF362	497.709	1000.05	1.00659	7.43749421797797e-15	1.60450956875552e-13
ENSG00000148773	MKI67	17317.5	8016.46	-1.11113	7.73750711607566e-15	1.66759239810118e-13
ENSG00000271122	AC018647.2	992.11	1867.76	0.912986	8.03565390769127e-15	1.7301496244823e-13
ENSG00000115758	ODC1	18162.9	10421.4	-0.801473	8.17645055560516e-15	1.75873848225468e-13
ENSG00000092820	EZR	32484.3	16275.3	-0.997005	8.30274654222638e-15	1.7841553294461e-13
ENSG00000090013	BLVRB	3593.54	6384.12	0.828954	8.51138510569518e-15	1.82719950312086e-13
ENSG00000037965	HOXC8	339.387	101.908	-1.73433	8.63204582005111e-15	1.85129115632377e-13
ENSG00000112578	BYSL	3398.07	1848.63	-0.878048	8.75623280206839e-15	1.87609128591192e-13
ENSG00000100292	HMOX1	219.786	555.351	1.3369	8.78628703170699e-15	1.8806940241527e-13
ENSG00000265763	ZNF488	1453.69	631.684	-1.20164	8.81482869673329e-15	1.8849643431416e-13
ENSG00000110777	POU2AF1	0.621568	194.648	8.19103	8.88599333927025e-15	1.89833197530272e-13
ENSG00000138449	SLC40A1	94.9809	302.37	1.66829	9.04011776571658e-15	1.92937921964807e-13
ENSG00000124225	PMEPA1	775.35	59.4834	-3.70175	9.1457526219873e-15	1.95002733261809e-13
ENSG00000080031	PTPRH	84.7599	2.89712	-4.85185	9.21816323282213e-15	1.96355826532153e-13
ENSG00000180198	RCC1	13950.8	8279.96	-0.75262	9.46597399916105e-15	2.01438864734814e-13
ENSG00000112379	ARFGEF3	1715.38	702.088	-1.28858	9.81767809986843e-15	2.08720792161932e-13
ENSG00000083290	ULK2	426.926	918.857	1.10601	1.02526571365705e-14	2.17757306463075e-13
ENSG00000261335	AC005837.1	125.488	409.15	1.70269	1.04391825285313e-14	2.21504511292046e-13
ENSG00000173801	JUP	22622.3	10165.6	-1.15399	1.07426088391984e-14	2.27722548726584e-13
ENSG00000163803	PLB1	224.082	576.878	1.36525	1.07617110635061e-14	2.27907278700118e-13
ENSG00000102172	SMS	13171.2	7978.53	-0.723221	1.08372201508876e-14	2.29285062787342e-13
ENSG00000168958	MFF	4473.27	7633.37	0.770859	1.10577052514671e-14	2.33724521403842e-13
ENSG00000143374	TARS2	3838.69	2149.31	-0.83649	1.11396622892292e-14	2.35230212344262e-13
ENSG00000145536	ADAMTS16	90.4853	1.87417	-5.53889	1.1193359358683e-14	2.36136831086063e-13
ENSG00000134532	SOX5	632.77	258.456	-1.29049	1.12905694156026e-14	2.37958782880231e-13
ENSG00000168461	RAB31	3477.43	1865.09	-0.898455	1.1359502279553e-14	2.39181842623218e-13
ENSG00000185904	LINC00839	609.86	1272.14	1.06023	1.17436055322512e-14	2.47032315798266e-13
ENSG00000118508	RAB32	2488.53	1176.6	-1.08118	1.20183312923679e-14	2.5241984466067e-13
ENSG00000227403	LINC01806	822.359	1808.94	1.13656	1.20227318901732e-14	2.5241984466067e-13
ENSG00000141753	IGFBP4	524.726	1279.42	1.28726	1.22024603438269e-14	2.5594835558658e-13
ENSG00000130590	SAMD10	385.265	807.506	1.06765	1.22469211897388e-14	2.56635578703791e-13
ENSG00000177570	SAMD12	108.83	331.419	1.60739	1.23659137985142e-14	2.58881821316223e-13
ENSG00000105339	DENND3	940.246	387.982	-1.27577	1.24254855880428e-14	2.59880985511591e-13
ENSG00000170634	ACYP2	449.659	1032.5	1.19834	1.24522244181087e-14	2.60192194031719e-13
ENSG00000146833	TRIM4	1787.93	3233.19	0.854984	1.29522516934899e-14	2.70382875504442e-13
ENSG00000075223	SEMA3C	3247.06	1647.01	-0.978813	1.31677502183993e-14	2.74359392014892e-13
ENSG00000198729	PPP1R14C	241.992	57.6045	-2.07069	1.31586601680954e-14	2.74359392014892e-13
ENSG00000181588	MEX3D	1426.58	708.154	-1.00994	1.36029952060928e-14	2.83159122221703e-13
ENSG00000162777	DENND2D	788.226	1560.86	0.98559	1.43016438824869e-14	2.97419968513519e-13
ENSG00000204564	C6orf136	1352.56	680.041	-0.991984	1.45073627769718e-14	3.01412442544281e-13
ENSG00000111906	HDDC2	3616.89	7170.72	0.987099	1.47688247349504e-14	3.06554413136057e-13
ENSG00000080839	RBL1	2548.72	1364.99	-0.900452	1.47913652574897e-14	3.06732092390665e-13
ENSG00000120868	APAF1	1883.14	915.866	-1.03934	1.48110340380435e-14	3.06849940316029e-13
ENSG00000155966	AFF2	2.0999	87.542	5.43762	1.50452356764943e-14	3.11407991266307e-13
ENSG00000206527	HACD2	7876.7	4259.07	-0.88694	1.54248260603149e-14	3.18963886676069e-13
ENSG00000142669	SH3BGRL3	2641.38	1505.63	-0.811082	1.57686765728766e-14	3.25767197748506e-13
ENSG00000167553	TUBA1C	63035.5	36402.2	-0.792152	1.61386801155642e-14	3.33097499280789e-13
ENSG00000177888	ZBTB41	2222.55	3928.5	0.82151	1.63411433287544e-14	3.36959290068488e-13
ENSG00000182782	HCAR2	201.046	30.8828	-2.69848	1.67043509703162e-14	3.44125314825105e-13
ENSG00000123240	OPTN	3940.63	2176.66	-0.856156	1.67656491056926e-14	3.45064110111535e-13
ENSG00000078487	ZCWPW1	222.032	541.144	1.28649	1.70274160865401e-14	3.50123251114049e-13
ENSG00000061337	LZTS1	0.310784	222.061	9.27288	1.89669484911975e-14	3.89639372562616e-13
ENSG00000183935	HTR7P1	26.8688	147.507	2.46096	2.02475204270897e-14	4.15557154509213e-13
ENSG00000014914	MTMR11	429.565	142.522	-1.5916	2.02982845743175e-14	4.16209685570586e-13
ENSG00000158769	F11R	7592.24	3615.86	-1.06995	2.03752647523771e-14	4.17398047308266e-13
ENSG00000168301	KCTD6	209.445	639.649	1.6076	2.06442595551658e-14	4.22514043507778e-13
ENSG00000236682	AC068282.1	82.483	342.015	2.04929	2.13104635719695e-14	4.35742377231139e-13
ENSG00000198947	DMD	501.432	190.771	-1.39218	2.14923962277432e-14	4.3905323392615e-13
ENSG00000127955	GNAI1	1747.81	3122.9	0.837703	2.17209397114879e-14	4.43309225367484e-13
ENSG00000115902	SLC1A4	367.621	930.391	1.34088	2.17702679130484e-14	4.43903046479815e-13
ENSG00000117308	GALE	2488.19	1391.03	-0.83899	2.19077135489011e-14	4.46290840541216e-13
ENSG00000271303	SRXN1	37.6253	278.071	2.88093	2.20660265252766e-14	4.49098907202753e-13
ENSG00000260401	AP002761.4	101.439	1.99957	-5.68256	2.28635144204071e-14	4.64898523061847e-13
ENSG00000163406	SLC15A2	813.287	1745.18	1.10114	2.30017019485497e-14	4.67275315510352e-13
ENSG00000162415	ZSWIM5	119.538	356.583	1.57954	2.30338343624603e-14	4.67495213609971e-13
ENSG00000008256	CYTH3	3113.83	1560.06	-0.996916	2.32662649946334e-14	4.71776205159203e-13
ENSG00000186193	SAPCD2	3061.21	1526.65	-1.00368	2.3555017657959e-14	4.77190293089215e-13
ENSG00000172164	SNTB1	152.67	411.441	1.42864	2.45898057028029e-14	4.97694037933113e-13
ENSG00000228649	SNHG26	361.994	799.351	1.14146	2.57369408344597e-14	5.20431780560411e-13
ENSG00000165548	TMEM63C	67.5781	241.853	1.83886	2.61514053782113e-14	5.28325813994434e-13
ENSG00000196937	FAM3C	10070.4	4915.64	-1.03449	2.63450954468038e-14	5.31749212606141e-13
ENSG00000175216	CKAP5	24609.3	12114.2	-1.02243	2.65810304037002e-14	5.36018205015793e-13
ENSG00000182481	KPNA2	38823	22133.5	-0.810655	2.69703147409936e-14	5.43368875498071e-13
ENSG00000169241	SLC50A1	4268.73	2481.5	-0.782585	2.91521196940447e-14	5.86786702832422e-13
ENSG00000162734	PEA15	4577.2	2527.26	-0.856915	2.9241035073373e-14	5.88036947305045e-13
ENSG00000069974	RAB27A	713.128	300.347	-1.24659	2.96697426227215e-14	5.96111861852115e-13
ENSG00000231607	DLEU2	1075.65	445.644	-1.27241	3.03900732220515e-14	6.1002580648839e-13
ENSG00000110811	P3H3	283.434	78.2435	-1.85739	3.04523195024575e-14	6.10716535542886e-13
ENSG00000154914	USP43	724.847	326.851	-1.14802	3.09979705976531e-14	6.21091757910967e-13
ENSG00000169594	BNC1	628.967	1285.9	1.03212	3.11229531992411e-14	6.23027001086998e-13
ENSG00000244509	APOBEC3C	7529.69	4339.04	-0.795176	3.12471540996236e-14	6.24943081992472e-13
ENSG00000181215	C4orf50	0	118.571	9.32905	3.13201985738131e-14	6.25833476055974e-13
ENSG00000285967	NIPBL-DT	1168.62	2097.9	0.843843	3.20135454104571e-14	6.39105720023138e-13
ENSG00000196781	TLE1	1467.61	725.115	-1.01704	3.6020603970263e-14	7.18447319188699e-13
ENSG00000110172	CHORDC1	15119.8	8449.89	-0.839467	3.77154276446733e-14	7.51568104018286e-13
ENSG00000118496	FBXO30	2477.6	4238.66	0.774774	3.81040588699424e-14	7.5814244501202e-13
ENSG00000231770	TMEM44-AS1	490.169	1122.95	1.19469	3.81144538217073e-14	7.5814244501202e-13
ENSG00000162614	NEXN	127.631	16.2437	-2.98182	3.98694504438833e-14	7.92333100306883e-13
ENSG00000114473	IQCG	619.605	1208.62	0.964227	4.02111505194667e-14	7.98400581354841e-13
ENSG00000103852	TTC23	1815.83	3205.54	0.820185	4.05779059770284e-14	8.04954120376134e-13
ENSG00000171467	ZNF318	3761.85	1795.38	-1.06691	4.15177752681423e-14	8.22854552288204e-13
ENSG00000228253	MT-ATP8	7892.09	17355.2	1.1368	4.22026424877246e-14	8.35673263700973e-13
ENSG00000162909	CAPN2	8385.47	4789.62	-0.807843	4.26696198907968e-14	8.44158214972121e-13
ENSG00000171703	TCEA2	1150.76	2171.39	0.915939	4.3363003529878e-14	8.57102970671643e-13
ENSG00000141425	RPRD1A	5528.03	9669.04	0.806483	4.36785056061932e-14	8.62562027902682e-13
ENSG00000130829	DUSP9	1007.51	404.4	-1.31584	4.42161650038701e-14	8.72394478583553e-13
ENSG00000135390	ATP5MC2	6609.97	11667.6	0.819687	4.43064841419182e-14	8.7339107104554e-13
ENSG00000204282	TNRC6C-AS1	99.267	10.2626	-3.28143	4.46342344653405e-14	8.79062032468195e-13
ENSG00000147459	DOCK5	2154.2	1100.6	-0.968403	4.47526090600932e-14	8.80602908321476e-13
ENSG00000204560	DHX16	6409.65	3018.73	-1.08602	4.60026038990305e-14	9.04388108911047e-13
ENSG00000162999	DUSP19	188.642	452.623	1.26283	4.73851343658923e-14	9.30733973131314e-13
ENSG00000113649	TCERG1	10377.5	6100.15	-0.766487	4.92558717576697e-14	9.66613440396488e-13
ENSG00000165091	TMC1	427.378	957.13	1.16423	5.10269358422797e-14	1.000474506148e-12
ENSG00000085511	MAP3K4	4919.41	2744.78	-0.841555	5.22348101254041e-14	1.02324261977801e-12
ENSG00000233221	AC133785.1	92.1211	9.82964	-3.22928	5.8118468624024e-14	1.13748367672711e-12
ENSG00000196850	PPTC7	3792.26	2190.45	-0.791604	5.87766220355885e-14	1.14933965014333e-12
ENSG00000119943	PYROXD2	77.5746	249.103	1.68179	6.05289282589265e-14	1.18255092252969e-12
ENSG00000075624	ACTB	176295	100880	-0.805343	6.21387795361143e-14	1.21292244041134e-12
ENSG00000164938	TP53INP1	243.883	598.148	1.29552	6.43910492077825e-14	1.25576855077222e-12
ENSG00000205269	TMEM170B	527.165	208.207	-1.34089	6.58680983128926e-14	1.28343346091018e-12
ENSG00000062038	CDH3	15975.6	7036.06	-1.1829	6.83835090717552e-14	1.33126369923186e-12
ENSG00000166333	ILK	5338.58	3166.81	-0.75355	7.20198625013823e-14	1.40081186461022e-12
ENSG00000070882	OSBPL3	1991.77	1086.68	-0.874027	7.2357270041282e-14	1.40488363248294e-12
ENSG00000103723	AP3B2	531.84	1099.41	1.04874	7.23515923436092e-14	1.40488363248294e-12
ENSG00000172137	CALB2	7.48143	97.1172	3.67789	7.41110537188851e-14	1.43766270432568e-12
ENSG00000136295	TTYH3	2506.94	1023.19	-1.29214	7.54692347730492e-14	1.46271644074267e-12
ENSG00000106804	C5	189.848	458.102	1.27172	7.56016118862958e-14	1.46398884800117e-12
ENSG00000144452	ABCA12	74.6184	310.28	2.06123	7.58575986761931e-14	1.46765054228896e-12
ENSG00000130770	ATP5IF1	5322.38	9799.51	0.880479	7.67406638020722e-14	1.4834274571079e-12
ENSG00000183625	CCR3	10.4616	123.567	3.54744	7.75923052958829e-14	1.49856969911239e-12
ENSG00000167034	NKX3-1	184.122	495.414	1.42658	7.88088871234034e-14	1.52072733815961e-12
ENSG00000186998	EMID1	169.71	463.862	1.45326	7.98679697968889e-14	1.53980954072385e-12
ENSG00000150893	FREM2	387.275	1113.87	1.52604	7.99879009659671e-14	1.54076782018729e-12
ENSG00000023902	PLEKHO1	466.197	186.888	-1.31761	8.3110833937276e-14	1.59951903209108e-12
ENSG00000136717	BIN1	142.057	400.504	1.49513	8.32174533801106e-14	1.60016733318109e-12
ENSG00000085871	MGST2	1370.38	2496.96	0.865152	8.4578177593369e-14	1.62490824553285e-12
ENSG00000134901	KDELC1	607.251	260.149	-1.22327	8.62579586182537e-14	1.65573019429964e-12
ENSG00000112562	SMOC2	3.11711	83.4378	4.78111	8.67091753244405e-14	1.66293645683411e-12
ENSG00000010322	NISCH	1553.88	2823.41	0.861829	8.70482198531531e-14	1.6679807367495e-12
ENSG00000248359	AC010280.1	7.81447	93.1382	3.58866	8.88316575831162e-14	1.70066890695774e-12
ENSG00000150593	PDCD4	3567.74	7402.99	1.05338	9.17332456667853e-14	1.75468823882238e-12
ENSG00000135951	TSGA10	359.817	795.31	1.14347	9.25327253908363e-14	1.76843902010013e-12
ENSG00000163468	CCT3	77780.9	45822	-0.76339	9.34682391154694e-14	1.78476341705257e-12
ENSG00000242082	SLC5A4-AS1	38.9364	180.61	2.2133	9.48927145473095e-14	1.81038796275476e-12
ENSG00000140564	FURIN	3175.22	1395.46	-1.18562	9.84605744592547e-14	1.87682450359344e-12
ENSG00000105639	JAK3	57.287	235.221	2.03929	1.01149388406283e-13	1.92640415072382e-12
ENSG00000235724	AC009299.3	13.6466	113.147	3.06598	1.03467392749015e-13	1.96884180131258e-12
ENSG00000184661	CDCA2	3976.96	2346.07	-0.761226	1.06637803436644e-13	2.02741196481801e-12
ENSG00000125746	EML2	1921	943.02	-1.02583	1.0693242031939e-13	2.03125307515794e-12
ENSG00000275993	SIK1B	383.664	114.052	-1.75008	1.07138121446365e-13	2.03339998662045e-12
ENSG00000158109	TPRG1L	1808.2	3217.12	0.831566	1.09988275621643e-13	2.08568951351672e-12
ENSG00000225639	PGAM1P2	108.524	0.922734	-6.7974	1.1053982245716e-13	2.09433825968055e-12
ENSG00000250132	AC004803.1	24.4581	138.073	2.49899	1.11863683880485e-13	2.11759208312151e-12
ENSG00000108852	MPP2	1425.3	2581.26	0.857288	1.12044004463742e-13	2.11917711890904e-12
ENSG00000113810	SMC4	19943.1	12267.4	-0.701018	1.15108321261685e-13	2.17525974890729e-12
ENSG00000184384	MAML2	410.23	989.044	1.27117	1.17096793815053e-13	2.21093257857337e-12
ENSG00000010017	RANBP9	3390.92	1881.53	-0.84946	1.1796009110568e-13	2.22406323904427e-12
ENSG00000118402	ELOVL4	342.535	723.468	1.07892	1.17994968561874e-13	2.22406323904427e-12
ENSG00000142765	SYTL1	1104.42	2334.41	1.08022	1.1924204585882e-13	2.24563990226825e-12
ENSG00000168447	SCNN1B	1.36073	87.4181	6.03007	1.21110942481359e-13	2.27887999831991e-12
ENSG00000164379	FOXQ1	2180.72	1075.99	-1.01886	1.21586951232641e-13	2.2858763582212e-12
ENSG00000223478	AL441992.1	247.425	642.52	1.37561	1.23573785693041e-13	2.32124046070662e-12
ENSG00000104723	TUSC3	1618.92	2882.54	0.832704	1.24992774315581e-13	2.34588662830098e-12
ENSG00000115310	RTN4	19400.7	11203.2	-0.792138	1.25266875806062e-13	2.3490215856282e-12
ENSG00000163535	SGO2	3504.5	2045.59	-0.776896	1.28155076780724e-13	2.39938288849405e-12
ENSG00000174456	C12orf76	483.421	1076.64	1.15438	1.2817122813651e-13	2.39938288849405e-12
ENSG00000171848	RRM2	13275	7823.49	-0.762841	1.28503865818568e-13	2.40355909297474e-12
ENSG00000169174	PCSK9	3028.75	1151.24	-1.39495	1.29508317265987e-13	2.42028320342058e-12
ENSG00000099954	CECR2	112.63	347.383	1.6265	1.3080677071042e-13	2.44246855266945e-12
ENSG00000142552	RCN3	358.491	115.167	-1.636	1.33401938994168e-13	2.48880828361569e-12
ENSG00000123136	DDX39A	7304.68	4320.15	-0.757818	1.33674054200689e-13	2.49176614202474e-12
ENSG00000130193	THEM6	1767.79	833.418	-1.08396	1.34092872872795e-13	2.49745129951538e-12
ENSG00000117069	ST6GALNAC5	100.875	0	-9.12506	1.35194836083694e-13	2.51583944332167e-12
ENSG00000103494	RPGRIP1L	1506.31	2587.11	0.780286	1.39409166393515e-13	2.59206534802857e-12
ENSG00000232442	MHENCR	295.339	666.786	1.17436	1.4001508160379e-13	2.60112691819403e-12
ENSG00000137601	NEK1	584.173	1198.83	1.03821	1.42853522676575e-13	2.65161276440275e-12
ENSG00000137968	SLC44A5	546.655	1072.93	0.973056	1.46537189302802e-13	2.71768887007902e-12
ENSG00000277559	AC018553.1	135.832	361.384	1.4135	1.51328090894482e-13	2.80417087350079e-12
ENSG00000135387	CAPRIN1	44429.6	26098.7	-0.767515	1.52268295341088e-13	2.81921215171601e-12
ENSG00000144366	GULP1	884.528	1838.79	1.0549	1.53517627807702e-13	2.83994667293507e-12
ENSG00000163071	SPATA18	24.137	148.422	2.63053	1.57271399685198e-13	2.90693724439194e-12
ENSG00000112473	SLC39A7	8859.93	3664.35	-1.2735	1.59110782813247e-13	2.93846007990121e-12
ENSG00000124743	KLHL31	38.5176	197.459	2.35892	1.60432942936928e-13	2.96038584359646e-12
ENSG00000170382	LRRN2	1.33458	90.986	6.09261	1.62522965519678e-13	2.99643181806869e-12
ENSG00000142634	EFHD2	6286.01	3649.84	-0.784189	1.64131188573151e-13	3.02354179453816e-12
ENSG00000000460	C1orf112	2666.42	1479.35	-0.85025	1.65638580508979e-13	3.04875038285822e-12
ENSG00000108187	PBLD	332.338	693.31	1.06059	1.67519465276485e-13	3.08078547205875e-12
ENSG00000142871	CYR61	656.746	265.873	-1.30398	1.7054911570729e-13	3.13387571073529e-12
ENSG00000115762	PLEKHB2	8622.17	5261.94	-0.712514	1.76448313174513e-13	3.23956149878562e-12
ENSG00000136352	NKX2-1	316.104	746.831	1.24211	1.79810717660677e-13	3.29853440257128e-12
ENSG00000107020	PLGRKT	1844.66	3944.74	1.09619	1.83652574149422e-13	3.36619672250487e-12
ENSG00000127152	BCL11B	73.2982	2.30714	-4.99659	1.90313833318055e-13	3.48538021953098e-12
ENSG00000213606	AKR1B10P1	0	100.061	9.08456	1.905793839041e-13	3.4873325128073e-12
ENSG00000117143	UAP1	4987.41	2833.33	-0.815931	1.92805753764428e-13	3.52513186465962e-12
ENSG00000169071	ROR2	2.66276	75.0628	4.81437	1.93556203778192e-13	3.53590600407455e-12
ENSG00000139974	SLC38A6	286.795	689.003	1.2626	1.96327258719295e-13	3.58354414001775e-12
ENSG00000128340	RAC2	67.1789	228.048	1.76418	1.96491958951619e-13	3.58356906018165e-12
ENSG00000264230	ANXA8L1	4483.5	2703.26	-0.729894	2.05297864782033e-13	3.74105909744004e-12
ENSG00000108669	CYTH1	3357.6	1674.92	-1.00296	2.07050115828718e-13	3.76730379413479e-12
ENSG00000111912	NCOA7	2581.87	4365.22	0.757702	2.07081512111511e-13	3.76730379413479e-12
ENSG00000138758	2025-09-11	8374.54	5008.8	-0.741531	2.09846903545506e-13	3.81444992857365e-12
ENSG00000142273	CBLC	1039.43	500.438	-1.05386	2.1172735352376e-13	3.84544547707888e-12
ENSG00000157765	SLC34A2	80.2611	2.00309	-5.34536	2.1536882442656e-13	3.90834740109076e-12
ENSG00000075218	GTSE1	2971.57	1718.15	-0.790148	2.17561777739733e-13	3.94488049885103e-12
ENSG00000131876	SNRPA1	14447.8	8835.24	-0.709545	2.2699728545892e-13	4.11256849130363e-12
ENSG00000095383	TBC1D2	1086.09	2131.25	0.973109	2.32521130097994e-13	4.20916963230197e-12
ENSG00000212978	AC016747.1	637.471	1247.54	0.967915	2.39307834136623e-13	4.32845332313068e-12
ENSG00000094916	CBX5	8322.79	14685.5	0.819364	2.43573885714787e-13	4.40198604001847e-12
ENSG00000002330	BAD	1174.26	610.875	-0.943314	2.480760648645e-13	4.47966161574249e-12
ENSG00000143801	PSEN2	765.181	364.34	-1.06966	2.49349756212499e-13	4.4989585948209e-12
ENSG00000019144	PHLDB1	2065.76	955.907	-1.11115	2.49939976303664e-13	4.5059022843898e-12
ENSG00000213064	SFT2D2	2306.29	1213.62	-0.92595	2.61762048280853e-13	4.71515545097037e-12
ENSG00000164535	DAGLB	1216.83	642.731	-0.920305	2.65737157505317e-13	4.78283284304074e-12
ENSG00000172986	GXYLT2	271.389	65.3815	-2.0575	2.66758664353544e-13	4.79728286550553e-12
ENSG00000153012	LGI2	27.3586	206.711	2.92839	2.72153455875679e-13	4.89029223743848e-12
ENSG00000138182	KIF20B	6650.38	3929.82	-0.758841	2.72824421754828e-13	4.89833699942793e-12
ENSG00000170684	ZNF296	289.629	93.9706	-1.62478	2.73648250686152e-13	4.90911089129533e-12
ENSG00000125266	EFNB2	4158.45	1997.99	-1.05708	2.74609334051348e-13	4.9223274420642e-12
ENSG00000273297	AC009275.1	12.885	101.431	2.96962	2.79140960183526e-13	4.99947156442984e-12
ENSG00000245556	SCAMP1-AS1	503.076	1096.93	1.12341	2.82548861180774e-13	5.05638010954828e-12
ENSG00000137273	FOXF2	952.853	455.368	-1.06484	2.84068401814198e-13	5.07943010252934e-12
ENSG00000177105	RHOG	2198.09	1191.45	-0.883347	2.87394450995019e-13	5.13471844855922e-12
ENSG00000106080	FKBP14	1809.23	957.581	-0.917897	2.89525596362664e-13	5.16858550382169e-12
ENSG00000105976	MET	5274.72	2679.76	-0.9767	2.99603396137549e-13	5.33980382717938e-12
ENSG00000143153	ATP1B1	1365.69	584.885	-1.22263	2.99480610976034e-13	5.33980382717938e-12
ENSG00000229404	LINC00858	2.86893	78.5044	4.72534	3.00840568982462e-13	5.35750169113248e-12
ENSG00000183251	OR51B4	80.0264	2.32528	-5.11976	3.08237449493207e-13	5.48477667630249e-12
ENSG00000267280	TBX2-AS1	27.0983	146.805	2.43109	3.12202879410039e-13	5.55083563553991e-12
ENSG00000003989	SLC7A2	2650.43	1213.12	-1.12691	3.22717054229439e-13	5.73312726299101e-12
ENSG00000143294	PRCC	5999.65	3484.97	-0.783649	3.23445465525186e-13	5.7414187003419e-12
ENSG00000251442	LINC01094	3.60151	79.0345	4.43658	3.23866598647326e-13	5.74424670519186e-12
ENSG00000198886	MT-ND4	122710	252410	1.04051	3.25510505097353e-13	5.76874029227458e-12
ENSG00000143437	ARNT	3478.48	1845.84	-0.913751	3.30131063859115e-13	5.84590439150039e-12
ENSG00000117616	RSRP1	804.224	1786.32	1.15057	3.47556651652101e-13	6.14951043326378e-12
ENSG00000185627	PSMD13	23699.8	12729.7	-0.896741	3.5802660195156e-13	6.32965644384949e-12
ENSG00000145996	CDKAL1	968.07	494.385	-0.97015	3.60048116916744e-13	6.36027027790126e-12
ENSG00000144451	SPAG16	1224.54	2191.59	0.839626	3.66483779778041e-13	6.46874829310557e-12
ENSG00000187325	TAF9B	1457.78	706.02	-1.04686	3.82425824505067e-13	6.7447126926376e-12
ENSG00000103415	HMOX2	5887.67	3472.58	-0.761545	3.92597745387457e-13	6.91854982634604e-12
ENSG00000127564	PKMYT1	4527.59	2131.55	-1.08653	3.93154792980354e-13	6.9228059052881e-12
ENSG00000130222	GADD45G	12.0899	100.976	3.06563	4.0029130031401e-13	7.04281566069718e-12
ENSG00000185386	MAPK11	104.312	325.956	1.64471	4.06156901348573e-13	7.14029039710552e-12
ENSG00000163320	CGGBP1	3994.36	6718.16	0.749951	4.18278475173738e-13	7.3475017976876e-12
ENSG00000128944	KNSTRN	4726.85	2687.99	-0.814512	4.2672182890099e-13	7.48626886343067e-12
ENSG00000198759	EGFL6	127.858	339.761	1.40961	4.26860635740737e-13	7.48626886343067e-12
ENSG00000198794	SCAMP5	55.5078	196.146	1.8191	4.29105284255942e-13	7.51962454998032e-12
ENSG00000162407	PLPP3	82.4287	252.46	1.61499	4.50742582163758e-13	7.89249182176604e-12
ENSG00000198899	MT-ATP6	56471.1	118308	1.06695	4.54653137674999e-13	7.95461709775875e-12
ENSG00000153064	BANK1	69.8358	232.577	1.73237	4.70762339097077e-13	8.22990097194411e-12
ENSG00000163884	KLF15	175.152	44.565	-1.97164	4.74522910872217e-13	8.28903874565003e-12
ENSG00000262943	ALOX12P2	260.419	634.945	1.28361	4.7824866064456e-13	8.34747463368469e-12
ENSG00000105514	RAB3D	77.692	244.266	1.65292	4.80339837373253e-13	8.37731004131095e-12
ENSG00000257557	PPP1R12A-AS1	160.705	413.223	1.3647	4.81526580234845e-13	8.39133691052622e-12
ENSG00000111845	PAK1IP1	3982.63	2156.35	-0.885414	4.8634174772887e-13	8.46852217870747e-12
ENSG00000196981	WDR5B	396.31	936.407	1.2397	4.90981479801617e-13	8.5425326461915e-12
ENSG00000163714	U2SURP	21899.8	13762.4	-0.670202	4.94667842561802e-13	8.59985139921231e-12
ENSG00000167081	PBX3	362.633	778.72	1.10195	4.97316652569634e-13	8.63905570655406e-12
ENSG00000114670	NEK11	300.113	640.885	1.09394	5.23303739856059e-13	9.08329434528634e-12
ENSG00000156802	ATAD2	13373.7	7715.44	-0.793476	5.3069933957902e-13	9.20438222163138e-12
ENSG00000110057	UNC93B1	2073.04	982.006	-1.07732	5.41196403666719e-13	9.37902772231265e-12
ENSG00000170425	ADORA2B	2419.13	1388.45	-0.801006	5.48669520405419e-13	9.5010333683464e-12
ENSG00000272686	AC006333.2	305.144	742.208	1.28097	5.8962867124828e-13	1.02022500372139e-11
ENSG00000134138	MEIS2	1343.51	668.985	-1.00596	5.90630215707674e-13	1.02115263456473e-11
ENSG00000136237	RAPGEF5	2359.17	1238.68	-0.929064	5.92819086178457e-13	1.02412998037444e-11
ENSG00000138434	ITPRID2	7592.17	4641.65	-0.709792	6.08113976222873e-13	1.04972625006529e-11
ENSG00000165480	SKA3	4122.4	2430.47	-0.76236	6.08656007060997e-13	1.04983591155018e-11
ENSG00000151790	TDO2	0.932352	96.1107	6.59329	6.33220190683424e-13	1.09134728857772e-11
ENSG00000135452	TSPAN31	1873.3	3495.11	0.899623	6.48388366547779e-13	1.11661230471415e-11
ENSG00000104881	PPP1R13L	2191.68	1084.23	-1.01487	6.53032905293614e-13	1.12372877977583e-11
ENSG00000103067	ESRP2	2794.38	1508.9	-0.888628	6.65931636530917e-13	1.14502665403513e-11
ENSG00000183770	FOXL2	154.838	35.845	-2.1139	6.67064038636291e-13	1.14607556833831e-11
ENSG00000108106	UBE2S	11528	6203.28	-0.894119	6.69275441189367e-13	1.14897520967877e-11
ENSG00000140104	CLBA1	501.43	966.657	0.94657	6.71097183581556e-13	1.15120189271144e-11
ENSG00000103187	COTL1	6418.55	3528.4	-0.863179	6.97124805565734e-13	1.19491548704002e-11
ENSG00000137474	MYO7A	217.245	555.89	1.35787	6.98652808439587e-13	1.19659973592229e-11
ENSG00000244300	GATA2-AS1	585.565	251.137	-1.22104	7.13848636703439e-13	1.22167231585596e-11
ENSG00000186868	MAPT	225.728	630.824	1.48537	7.37648657470207e-13	1.26141945010883e-11
ENSG00000110013	SIAE	701.644	1311.26	0.90233	7.39467409522328e-13	1.26256821890773e-11
ENSG00000154079	SDHAF4	992.09	2307.49	1.217	7.3947135884067e-13	1.26256821890773e-11
ENSG00000185950	IRS2	1627.86	2823.52	0.794721	7.5773175287767e-13	1.29273986455179e-11
ENSG00000111145	ELK3	1418.07	783.338	-0.856017	7.70742871375516e-13	1.31391597497893e-11
ENSG00000276291	FRG1HP	727.833	1433.87	0.977362	7.90575384706919e-13	1.34667887736567e-11
ENSG00000224034	LINC02561	3.44106	73.358	4.44447	8.11178935927723e-13	1.38070332461243e-11
ENSG00000160767	FAM189B	5033.74	2624.68	-0.939246	8.30328972497413e-13	1.41220291911575e-11
ENSG00000108786	HSD17B1	1551.48	856.006	-0.858337	8.66495534979546e-13	1.47257258229677e-11
ENSG00000137713	PPP2R1B	4149.16	2408.92	-0.784497	8.77267864515366e-13	1.4897257699278e-11
ENSG00000142494	SLC47A1	1296.72	2787.34	1.10466	9.041712747331e-13	1.53422411196011e-11
ENSG00000167552	TUBA1A	1246.6	2404.99	0.947915	9.29368694159657e-13	1.57576113986576e-11
ENSG00000116285	ERRFI1	3891.13	2353.16	-0.725485	9.4783524154729e-13	1.60459145058237e-11
ENSG00000165233	CARD19	898.309	1584.75	0.818963	9.47148158496042e-13	1.60459145058237e-11
ENSG00000119922	IFIT2	1820.58	659.549	-1.46448	9.70018566744877e-13	1.64087951845664e-11
ENSG00000187017	ESPN	418.969	142.451	-1.55678	9.83783852517118e-13	1.66288272143494e-11
ENSG00000139737	SLAIN1	363.564	138.005	-1.39806	9.96247318998351e-13	1.68265328551377e-11
ENSG00000026103	FAS	3014.57	5486.49	0.863669	1.02379141223388e-12	1.72784489110856e-11
ENSG00000115112	TFCP2L1	488.994	161.352	-1.59707	1.03252881978281e-12	1.74125152237009e-11
ENSG00000250685	AC009123.1	24.6803	144.611	2.55693	1.0479869954566e-12	1.76596272506281e-11
ENSG00000186314	PRELID2	2672.53	1447.66	-0.884654	1.04907238866376e-12	1.76643501207082e-11
ENSG00000198837	DENND4B	2276.15	1186.55	-0.939728	1.07290472261363e-12	1.80517865139134e-11
ENSG00000120802	TMPO	22851.7	13937.5	-0.713315	1.10857740389495e-12	1.86376921390461e-11
ENSG00000105576	TNPO2	6040.28	3329.19	-0.859287	1.14908964499269e-12	1.93040021524806e-11
ENSG00000047579	DTNBP1	1196.42	625.591	-0.935001	1.15879216005235e-12	1.94521040486216e-11
ENSG00000169884	WNT10B	642.408	304.792	-1.07463	1.16209884718999e-12	1.94926977884926e-11
ENSG00000127191	TRAF2	2755.18	1480.31	-0.895808	1.17950986810152e-12	1.9769630638768e-11
ENSG00000073111	MCM2	22595.5	11921.4	-0.922404	1.19102136578483e-12	1.99473349353581e-11
ENSG00000130066	SAT1	5749.01	3090.99	-0.895465	1.23389988634761e-12	2.06497051918127e-11
ENSG00000170835	CEL	161.031	609.949	1.92503	1.23772106865231e-12	2.0697866041335e-11
ENSG00000134259	NGF	0	82.9029	8.81259	1.25522286860207e-12	2.09745542552394e-11
ENSG00000245573	BDNF-AS	75.8876	244.228	1.68326	1.35054501468456e-12	2.25501960594971e-11
ENSG00000177479	ARIH2	5655.7	3353.71	-0.754056	1.35720911858258e-12	2.26442342674539e-11
ENSG00000148600	CDHR1	267.787	7.51193	-5.15459	1.42737182516e-12	2.37967612796432e-11
ENSG00000188976	NOC2L	12868.4	6828.69	-0.914038	1.44833920169966e-12	2.4127989434541e-11
ENSG00000084090	STARD7	20510.3	31971.7	0.640451	1.49155692652199e-12	2.48291039210109e-11
ENSG00000137411	VARS2	3495.97	1841.17	-0.924725	1.52312290164628e-12	2.53353422760572e-11
ENSG00000197128	ZNF772	266.139	88.6445	-1.58749	1.5520267643108e-12	2.57965660674084e-11
ENSG00000164949	GEM	150.308	33.6346	-2.16449	1.56104062890859e-12	2.59267459487165e-11
ENSG00000118193	KIF14	3335.62	1790.59	-0.897214	1.56450370715453e-12	2.59646076663921e-11
ENSG00000153317	ASAP1	1313.86	2305.37	0.811052	1.570839118861e-12	2.60500455539005e-11
ENSG00000274012	RN7SL2	1370.81	2808.96	1.03452	1.57596636620407e-12	2.61153338931399e-11
ENSG00000205791	LOH12CR2	69.6557	226.81	1.7005	1.58228434607549e-12	2.62002404172801e-11
ENSG00000168389	MFSD2A	391.823	136.659	-1.51686	1.60873514403865e-12	2.66181365461599e-11
ENSG00000253522	MIR3142HG	73.7966	1.53789	-5.51127	1.61576473139913e-12	2.67143015877143e-11
ENSG00000105048	TNNT1	1155.57	478.339	-1.27198	1.62347645488548e-12	2.68215914308641e-11
ENSG00000074842	MYDGF	4107.34	2434.59	-0.754335	1.63714433510231e-12	2.70270479399133e-11
ENSG00000204179	PTPN20	589.211	1262.78	1.09863	1.63951745449577e-12	2.70458743997273e-11
ENSG00000272734	ADIRF-AS1	141.615	380.765	1.42962	1.67619302434861e-12	2.76301089062423e-11
ENSG00000006740	ARHGAP44	215.503	488.561	1.18114	1.7323385887117e-12	2.85341656428939e-11
ENSG00000174599	TRAM1L1	275.433	641.163	1.21806	1.75854155209274e-12	2.89440372489982e-11
ENSG00000124201	ZNFX1	2632.77	1211.36	-1.11939	1.77129987027504e-12	2.91321732787364e-11
ENSG00000143507	DUSP10	106.554	13.3208	-2.99628	1.78063046579413e-12	2.92636946962721e-11
ENSG00000082641	NFE2L1	12956.6	5481.35	-1.24093	1.85319825600823e-12	3.04335102820514e-11
ENSG00000104267	CA2	1321.46	621.545	-1.0891	1.87884308333856e-12	3.08315761020554e-11
ENSG00000234494	SP2-AS1	131.139	410.482	1.64375	1.89558249917973e-12	3.10830194559068e-11
ENSG00000133422	MORC2	4577.38	2265.58	-1.0143	1.92024317347771e-12	3.14638799298738e-11
ENSG00000135838	NPL	736.196	330.055	-1.1578	1.93603585303189e-12	3.16837259975845e-11
ENSG00000204439	C6orf47	2388.73	1207.91	-0.9831	1.9365486127056e-12	3.16837259975845e-11
ENSG00000132639	SNAP25	35.0656	155.755	2.15635	1.94922678170395e-12	3.18673886666056e-11
ENSG00000272636	DOC2B	144.272	23.2547	-2.63324	1.96574893056962e-12	3.21135752320904e-11
ENSG00000138606	SHF	58.1158	236.116	2.0293	2.041713751385e-12	3.33297616855558e-11
ENSG00000082898	XPO1	47372.5	29641.5	-0.676433	2.07695061956996e-12	3.38797744188586e-11
ENSG00000163507	CIP2A	7182.81	4226.41	-0.765206	2.09480145427968e-12	3.41455749679764e-11
ENSG00000260916	CCPG1	184.518	458.52	1.31563	2.10882228255831e-12	3.43485975347657e-11
ENSG00000115504	EHBP1	1895.31	3432.18	0.856975	2.22117179546103e-12	3.6151713050753e-11
ENSG00000230212	AP000688.1	13.8267	103.602	2.91159	2.22603994404459e-12	3.62040892307919e-11
ENSG00000124784	RIOK1	3228.11	1888.37	-0.773712	2.32257056048331e-12	3.77460726644473e-11
ENSG00000102878	HSF4	138.949	397.685	1.51473	2.40093169463313e-12	3.89907042044789e-11
ENSG00000133816	MICAL2	940.09	474.22	-0.987157	2.42635728024232e-12	3.93453649139073e-11
ENSG00000150990	DHX37	4177.23	2264.78	-0.882928	2.42596271493464e-12	3.93453649139073e-11
ENSG00000241945	PWP2	869.629	429.681	-1.01672	2.45629265485133e-12	3.98013743334107e-11
ENSG00000270964	AC016355.1	91.8272	260.199	1.50132	2.4597871213776e-12	3.98285826147782e-11
ENSG00000065320	NTN1	1209.45	544.421	-1.15046	2.46505789719778e-12	3.98844913455156e-11
ENSG00000123416	TUBA1B	148294	88704.4	-0.741391	2.50269687395601e-12	4.04636473209985e-11
ENSG00000156298	TSPAN7	9.25988	2944.75	8.31707	2.57718979598187e-12	4.16373668069531e-11
ENSG00000054967	RELT	693.12	312.165	-1.15006	2.60282461612698e-12	4.2020582838724e-11
ENSG00000143157	POGK	4732.22	2716.94	-0.800345	2.62143392415762e-12	4.2289897276484e-11
ENSG00000197279	ZNF165	816.872	384.53	-1.08783	2.62460652293279e-12	4.23099684887182e-11
ENSG00000107968	MAP3K8	483.93	195.778	-1.30617	2.64992820468752e-12	4.2686802357448e-11
ENSG00000242372	EIF6	5364.64	3299.73	-0.701251	2.78671939389699e-12	4.48573906838591e-11
ENSG00000223768	LINC00205	1181.91	2359.17	0.997876	2.81133483247082e-12	4.51873159153186e-11
ENSG00000230937	MIR205HG	4818	8518.68	0.822062	2.81118653754719e-12	4.51873159153186e-11
ENSG00000116455	WDR77	2742.8	1517.52	-0.853841	2.85788037439058e-12	4.59018268039014e-11
ENSG00000155660	PDIA4	12267.4	6066.83	-1.01566	2.94402946007136e-12	4.72509190592286e-11
ENSG00000261236	BOP1	5752.32	3035.99	-0.921785	2.95552405088175e-12	4.74007292955742e-11
ENSG00000101868	POLA1	4315.77	2412.21	-0.838965	2.98039418353466e-12	4.77646810714028e-11
ENSG00000168003	SLC3A2	41724.1	19132.1	-1.12484	3.0332447787537e-12	4.85761974057344e-11
ENSG00000186185	KIF18B	3618.36	1971.7	-0.875641	3.05811999095251e-12	4.89388421601007e-11
ENSG00000143061	IGSF3	3295.91	1277.14	-1.36718	3.0660695600937e-12	4.90302960265713e-11
ENSG00000136155	SCEL	128.921	24.8021	-2.37627	3.1126772008521e-12	4.97393574557138e-11
ENSG00000132321	IQCA1	74.8429	0	-8.69346	3.15724038867134e-12	5.04147409952323e-11
ENSG00000163430	FSTL1	740.947	1564.94	1.07945	3.20798447686836e-12	5.11877668527213e-11
ENSG00000120693	SMAD9	276.84	674.546	1.28697	3.22466934667577e-12	5.13987717265995e-11
ENSG00000173818	ENDOV	981.176	1719.14	0.809444	3.22589374054364e-12	5.13987717265995e-11
ENSG00000186603	HPDL	1364.73	724.494	-0.91316	3.27337870401809e-12	5.21175099899542e-11
ENSG00000167114	SLC27A4	2843.4	1277.1	-1.15412	3.45085868708344e-12	5.49034369794131e-11
ENSG00000272173	U47924.2	124.468	377.211	1.59594	3.45932533802438e-12	5.4998259359605e-11
ENSG00000096433	ITPR3	8795.36	4103.22	-1.09985	3.48656893089125e-12	5.53912544125663e-11
ENSG00000121104	FAM117A	618.942	1250.5	1.01577	3.51402027815227e-12	5.57869789454854e-11
ENSG00000226200	SGMS1-AS1	143.459	412.919	1.52785	3.53517699118709e-12	5.60822727307627e-11
ENSG00000264112	AC015813.1	128.602	385.904	1.58258	3.54009066771875e-12	5.61196454116686e-11
ENSG00000213676	ATF6B	5695.58	2840.96	-1.00318	3.54430151299716e-12	5.61458304658179e-11
ENSG00000113645	WWC1	3114.5	1587.75	-0.971583	3.65462797250516e-12	5.78517588144034e-11
ENSG00000143228	NUF2	4334.76	2164.65	-1.00215	3.67556589119512e-12	5.81412513718969e-11
ENSG00000160803	UBQLN4	5834.32	3516.78	-0.730177	3.74684690274109e-12	5.92260958545674e-11
ENSG00000132837	DMGDH	14.1218	109.151	2.93918	3.76361585770186e-12	5.94483311144556e-11
ENSG00000119333	WDR34	10026.3	5871.44	-0.771961	3.76939820536912e-12	5.94968321048911e-11
ENSG00000179532	DNHD1	307.235	712.502	1.21253	3.77806818437356e-12	5.95908094645261e-11
ENSG00000167216	KATNAL2	264.114	566.644	1.10093	3.80457771004811e-12	5.99658297115342e-11
ENSG00000011405	PIK3C2A	10762.6	6380.05	-0.75428	3.83653637827443e-12	6.04261364962964e-11
ENSG00000118707	TGIF2	1486.33	834.98	-0.831507	3.86706966302538e-12	6.08633489288213e-11
ENSG00000163812	ZDHHC3	5205.03	3046.17	-0.77272	3.92132897458032e-12	6.16730879586325e-11
ENSG00000124541	RRP36	5605.31	3306.99	-0.761337	3.98454669893868e-12	6.26224602970736e-11
ENSG00000172175	MALT1	651.268	1217.27	0.902878	4.11207681547434e-12	6.45805048901267e-11
ENSG00000155970	MICU3	114.54	330.587	1.52528	4.16726885035981e-12	6.54004853911976e-11
ENSG00000091483	FH	12867	7927.74	-0.698676	4.34954044732486e-12	6.82122354641225e-11
ENSG00000165661	QSOX2	3262.3	1732.52	-0.912552	4.40557554366563e-12	6.90416624485885e-11
ENSG00000073792	IGF2BP2	7041.5	3954.77	-0.832103	4.41157862463476e-12	6.90863918804329e-11
ENSG00000139350	NEDD1	4165.07	2542.26	-0.712141	4.43255049899419e-12	6.9365305241036e-11
ENSG00000044574	HSPA5	58321.2	29624.4	-0.977201	4.44971016756554e-12	6.95842060416165e-11
ENSG00000067221	STOML1	560.319	241.591	-1.21222	4.70294567935754e-12	7.34395930285441e-11
ENSG00000278390	AL354696.2	10.8597	90.9198	3.07813	4.70267404882548e-12	7.34395930285441e-11
ENSG00000176444	CLK2	2059.58	1224.78	-0.749801	4.75398573436225e-12	7.4183817220418e-11
ENSG00000129151	BBOX1	5.3385	70.2085	3.71648	4.77846751885743e-12	7.45128481618564e-11
ENSG00000150471	ADGRL3	215.799	596.247	1.46875	4.83403477867436e-12	7.53257976165593e-11
ENSG00000148450	MSRB2	295.123	682.751	1.20986	4.87610028744528e-12	7.59273529499996e-11
ENSG00000266714	MYO15B	22.3975	139.706	2.6406	5.00428428002004e-12	7.78680830522268e-11
ENSG00000143702	CEP170	2523.07	1357.34	-0.893981	5.03466577889761e-12	7.8285306299797e-11
ENSG00000178035	IMPDH2	22687.7	14370.4	-0.658773	5.04980986065671e-12	7.84651758801757e-11
ENSG00000198763	MT-ND2	39792.1	81766.3	1.039	5.09895303317549e-12	7.91727031478205e-11
ENSG00000180573	HIST1H2AC	1043.86	2196.48	1.07281	5.10609169972318e-12	7.9227476585521e-11
ENSG00000188229	TUBB4B	37305.2	22513.7	-0.728554	5.12691958499841e-12	7.94944280529082e-11
ENSG00000265491	RNF115	3434	2036.56	-0.753986	5.17770706162772e-12	8.02252068729605e-11
ENSG00000173210	ABLIM3	0.647721	113.683	7.41459	5.19523880371278e-12	8.04400418867032e-11
ENSG00000158773	USF1	1986.74	1149.44	-0.789863	5.23340219240683e-12	8.09737969685514e-11
ENSG00000130522	JUND	1456.61	737.993	-0.981068	5.31592597110901e-12	8.21926820339195e-11
ENSG00000203668	CHML	4036.73	2359.14	-0.774711	5.49805223196617e-12	8.49487788516463e-11
ENSG00000247516	MIR4458HG	1052.38	2311.36	1.13426	5.52634882920018e-12	8.53258925493681e-11
ENSG00000180881	CAPS2	213.963	525.483	1.29418	5.53355330451531e-12	8.53770460626343e-11
ENSG00000154917	RAB6B	174.621	403.596	1.20914	5.64391616115292e-12	8.70186370876283e-11
ENSG00000168404	MLKL	2674.69	1595.83	-0.744895	5.70384247681358e-12	8.78808314194451e-11
ENSG00000129195	PIMREG	3646.64	2248.87	-0.69731	5.79836042913164e-12	8.92744054843145e-11
ENSG00000112319	EYA4	549.3	1029.95	0.907326	5.93185956308535e-12	9.126577756949e-11
ENSG00000279631	AL158211.5	49.0151	181.889	1.88786	5.94119579014853e-12	9.13453648464321e-11
ENSG00000180769	WDFY3-AS2	262.269	553.81	1.07799	6.01079811003312e-12	9.23172339011887e-11
ENSG00000182796	TMEM198B	412.201	839.615	1.02634	6.01282257268909e-12	9.23172339011887e-11
ENSG00000197822	OCLN	771.748	390.76	-0.981963	6.08308161842687e-12	9.33306368589409e-11
ENSG00000128253	RFPL2	5.41696	75.668	3.81612	6.10650522936421e-12	9.3624545585081e-11
ENSG00000167536	DHRS13	1222.33	482.875	-1.33843	6.11611687944313e-12	9.37064276082278e-11
ENSG00000171241	SHCBP1	3182.21	1779.47	-0.838187	6.201990100913e-12	9.49558009867628e-11
ENSG00000115368	WDR75	5747.46	3555.63	-0.692717	6.40566443734724e-12	9.80057724933044e-11
ENSG00000108691	CCL2	122.074	0.339807	-8.43804	6.56478965485999e-12	1.00370372841553e-10
ENSG00000071575	TRIB2	1167.18	619.336	-0.913576	6.61826591230093e-12	1.0111751679379e-10
ENSG00000011523	CEP68	1012.87	1908.88	0.915035	6.89459240876171e-12	1.05266080339758e-10
ENSG00000205221	VIT	202.409	487.395	1.26571	7.06764026494554e-12	1.07833120593119e-10
ENSG00000143363	PRUNE1	2281.12	1318.25	-0.791135	7.23445867980255e-12	1.10301614617698e-10
ENSG00000116161	CACYBP	22660.1	13322.4	-0.766354	7.3059693179356e-12	1.11314560302435e-10
ENSG00000124067	SLC12A4	656.003	300.492	-1.12502	7.35136035582511e-12	1.11928415133104e-10
ENSG00000125730	C3	404.58	20.9599	-4.26404	7.64133711792907e-12	1.16182215084798e-10
ENSG00000198604	BAZ1A	7563.34	4329.83	-0.804541	7.64024648255523e-12	1.16182215084798e-10
ENSG00000127415	IDUA	85.3806	293.596	1.78603	7.68853348400995e-12	1.1681885362824e-10
ENSG00000134697	GNL2	6735.35	3949.37	-0.76993	7.71540190057772e-12	1.17145963805312e-10
ENSG00000118217	ATF6	4437.83	2325.31	-0.932077	7.75947844419419e-12	1.17733718579267e-10
ENSG00000214021	TTLL3	228.601	609.674	1.41315	7.77421274512546e-12	1.17875762009712e-10
ENSG00000005884	ITGA3	4847.48	2209.5	-1.13315	7.81716889666838e-12	1.18445224856978e-10
ENSG00000169116	PARM1	296.71	705.323	1.24993	7.87108624951521e-12	1.19179870472301e-10
ENSG00000175832	ETV4	987.359	1789.76	0.858453	7.99135545566549e-12	1.20917474963656e-10
ENSG00000031003	FAM13B	1746.06	2868.93	0.716374	8.02070806790926e-12	1.21277970372108e-10
ENSG00000161217	PCYT1A	5614.61	9131.25	0.701719	8.03933678301399e-12	1.21475929076671e-10
ENSG00000173821	RNF213	2929.27	6013.65	1.03789	8.19206965007623e-12	1.23698560304661e-10
ENSG00000260260	SNHG19	841.336	1916.13	1.18651	8.20850160632143e-12	1.23861434142154e-10
ENSG00000145901	TNIP1	11020.4	5819.33	-0.921117	8.25942994035368e-12	1.24544256282721e-10
ENSG00000131941	RHPN2	1041.38	553.364	-0.911757	8.28884163292122e-12	1.24901913067508e-10
ENSG00000158715	SLC45A3	400.515	148.921	-1.42438	8.30865132796545e-12	1.25114488768402e-10
ENSG00000182632	CCNYL2	210.918	466.088	1.14333	8.32652166353962e-12	1.25297589367667e-10
ENSG00000141076	UTP4	16119.8	9623.87	-0.744185	8.39124279107771e-12	1.26184966988516e-10
ENSG00000160606	TLCD1	1183	618.323	-0.93534	8.57574752961682e-12	1.28871164931365e-10
ENSG00000114331	ACAP2	3652.27	5955.28	0.705329	8.60589621528431e-12	1.29235703602558e-10
ENSG00000228084	AC118553.1	36.1431	155.156	2.09828	8.69858646451651e-12	1.30538294823182e-10
ENSG00000266441	AP005205.2	12.6333	106.417	3.07059	8.83913647142303e-12	1.32556838129201e-10
ENSG00000101236	RNF24	380.666	799.175	1.07125	9.00148691870296e-12	1.34899332647775e-10
ENSG00000247400	DNAJC3-DT	374.217	784.93	1.06913	9.26903491828607e-12	1.38814079254059e-10
ENSG00000185650	ZFP36L1	2777.95	5032.91	0.857577	9.32463405585945e-12	1.39551481026982e-10
ENSG00000136205	TNS3	11495.8	6019.78	-0.933224	9.41895959712043e-12	1.40867057642006e-10
ENSG00000114270	COL7A1	3549.14	7164.82	1.01367	9.47135449567896e-12	1.41554167326428e-10
ENSG00000122779	TRIM24	2505.52	4356.15	0.798255	1.00855500980014e-11	1.50631020524269e-10
ENSG00000143375	CGN	567.621	174.174	-1.70158	1.02080054882941e-11	1.52356217968144e-10
ENSG00000165732	DDX21	31106.2	18472.5	-0.751788	1.02218635078379e-11	1.52459337431655e-10
ENSG00000152822	GRM1	2.38453	64.0586	4.77136	1.04383534201513e-11	1.55582523123722e-10
ENSG00000111254	AKAP3	75.1886	272.819	1.86397	1.04792135196124e-11	1.56085502118328e-10
ENSG00000196923	PDLIM7	2379.62	1363.56	-0.803553	1.0761663157414e-11	1.60183778611712e-10
ENSG00000187837	HIST1H1C	633.285	1166.42	0.880429	1.09574409408444e-11	1.62987291011612e-10
ENSG00000037474	NSUN2	18769.1	11381.5	-0.721615	1.10398425187997e-11	1.64101724161563e-10
ENSG00000278259	MYO19	6738.15	4160.05	-0.695723	1.11666787992503e-11	1.65874700646955e-10
ENSG00000204642	HLA-F	1395.01	684.627	-1.02674	1.12079860415808e-11	1.66375652065143e-10
ENSG00000270605	AL353622.1	33.3275	203.735	2.60333	1.12530078759681e-11	1.66931029613752e-10
ENSG00000122042	UBL3	1079.22	1849.02	0.776953	1.12833189160277e-11	1.67154636743854e-10
ENSG00000148335	NTMT1	5262.69	3137.83	-0.746068	1.12809985533968e-11	1.67154636743854e-10
ENSG00000131669	NINJ1	1205.23	2293.02	0.927713	1.1317390530149e-11	1.67546253867388e-10
ENSG00000168743	NPNT	604.248	1643.52	1.4448	1.1382434429986e-11	1.68395557244702e-10
ENSG00000204463	BAG6	26063.4	14877.3	-0.808859	1.15591857516356e-11	1.70895239481728e-10
ENSG00000157578	LCA5L	124.32	332.408	1.41624	1.17436423095473e-11	1.73505395469002e-10
ENSG00000182175	RGMA	801.603	1538.86	0.94184	1.19674208082239e-11	1.76692606011058e-10
ENSG00000164086	DUSP7	1488.11	781.925	-0.928595	1.19797545833469e-11	1.76755760294978e-10
ENSG00000108883	EFTUD2	18834.6	11049.3	-0.769356	1.21430956447029e-11	1.79045375298912e-10
ENSG00000138411	HECW2	23.0908	119.31	2.37154	1.2380530354366e-11	1.82423664187234e-10
ENSG00000160688	FLAD1	5364.88	3310.24	-0.696652	1.24261399100789e-11	1.82972825253109e-10
ENSG00000227471	AKR1B15	0	66.818	8.5009	1.24987432751866e-11	1.83918462412873e-10
ENSG00000167775	CD320	2693.69	1437.54	-0.905549	1.25255251383369e-11	1.84189022476616e-10
ENSG00000159214	CCDC24	1222.53	681.547	-0.843373	1.28092042212911e-11	1.88234387551993e-10
ENSG00000152953	STK32B	4.97541	66.6392	3.73825	1.29891569422869e-11	1.90751073168524e-10
ENSG00000121152	NCAPH	7052.16	4199.8	-0.74759	1.31917275941445e-11	1.93596323354869e-10
ENSG00000122643	NT5C3A	2489.99	1448.08	-0.782208	1.33000620305584e-11	1.95055722560462e-10
ENSG00000198121	LPAR1	1158.89	1977.6	0.771194	1.35275129210008e-11	1.98258940204915e-10
ENSG00000138400	MDH1B	92.2198	289.536	1.64772	1.39149295411906e-11	2.03800770449747e-10
ENSG00000140043	PTGR2	387.903	759.306	0.969559	1.39355064276838e-11	2.03965984672037e-10
ENSG00000230590	FTX	188.822	489.473	1.37366	1.39608514583629e-11	2.04200720664322e-10
ENSG00000010165	EEF1AKNMT	4554.22	2629.57	-0.792126	1.40917234595195e-11	2.0589153350862e-10
ENSG00000189431	RASSF10	374.518	141.816	-1.3989	1.40952180186849e-11	2.0589153350862e-10
ENSG00000180425	C11orf71	185.321	431.573	1.21982	1.41791596628403e-11	2.06979882237336e-10
ENSG00000198804	MT-CO1	259195	500220	0.948524	1.43805441094875e-11	2.09780011809944e-10
ENSG00000148730	EIF4EBP2	5371.76	8372.06	0.640194	1.44477011996305e-11	2.10619644066374e-10
ENSG00000246705	H2AFJ	3468.92	5674.09	0.709886	1.46138437536789e-11	2.12900220422121e-10
ENSG00000185053	SGCZ	14.4251	123.134	3.10942	1.49896807303944e-11	2.18230653765662e-10
ENSG00000243069	ARHGEF26-AS1	4.70394	72.1874	3.94498	1.52386987599173e-11	2.2170891962373e-10
ENSG00000111331	OAS3	2580.66	1217.76	-1.08294	1.53093749927479e-11	2.22589587369708e-10
ENSG00000148225	WDR31	436.731	866.801	0.989967	1.58993073025282e-11	2.31013776302959e-10
ENSG00000143376	SNX27	2563.72	1364.03	-0.910062	1.59763500338996e-11	2.31979563033592e-10
ENSG00000107554	DNMBP	2002.79	921.877	-1.11901	1.61968014952849e-11	2.35025016406449e-10
ENSG00000151150	ANK3	3323.3	6247.71	0.911017	1.63200510611867e-11	2.3665692021311e-10
ENSG00000130363	RSPH3	978.924	1889.78	0.949742	1.65603864358512e-11	2.39983407135123e-10
ENSG00000065621	GSTO2	25.7797	126.953	2.30169	1.67091941476339e-11	2.41980012936692e-10
ENSG00000168566	SNRNP48	2682.45	1538.62	-0.801938	1.67900291017123e-11	2.42990262857235e-10
ENSG00000257732	AC089983.1	32.2005	154.961	2.26772	1.68140415605997e-11	2.43177371021461e-10
ENSG00000204351	SKIV2L	5680.78	3294.44	-0.785825	1.73238589911233e-11	2.50385682651677e-10
ENSG00000159377	PSMB4	18835.9	11538.5	-0.707094	1.73470924582062e-11	2.50556424314051e-10
ENSG00000156284	CLDN8	0.310784	114.806	8.31922	1.77342666885725e-11	2.55980138912684e-10
ENSG00000125629	INSIG2	1547.07	749.709	-1.0447	1.78695519337597e-11	2.5776329350867e-10
ENSG00000013583	HEBP1	1515.81	2528.28	0.7379	1.81345044887982e-11	2.61413290725514e-10
ENSG00000114648	KLHL18	1964.54	1114.4	-0.817464	1.86376203161289e-11	2.68489422019611e-10
ENSG00000273061	CDC37L1-DT	31.062	153.503	2.30944	1.87565329478911e-11	2.70025152806254e-10
ENSG00000143569	UBAP2L	16057.5	8951.54	-0.842938	1.92600162838392e-11	2.77091644109792e-10
ENSG00000120053	GOT1	8410.75	5096.08	-0.72278	1.92961035962087e-11	2.77428907536579e-10
ENSG00000264920	AC018521.5	119.518	333.828	1.48065	1.94013665371582e-11	2.7875964756074e-10
ENSG00000131504	DIAPH1	17895.8	8639.58	-1.05048	1.98445833856259e-11	2.84941203848581e-10
ENSG00000145675	PIK3R1	1108.75	2110.57	0.929439	1.9879181431117e-11	2.85251301895819e-10
ENSG00000113319	RASGRF2	70.9494	4.00618	-4.16402	2.00671514031613e-11	2.87760327964287e-10
ENSG00000113648	H2AFY	13618.4	8808.61	-0.628607	2.03646500639143e-11	2.91835677597831e-10
ENSG00000224409	AC114489.1	2.00187	63.5296	4.98815	2.04259496509192e-11	2.92523064844103e-10
ENSG00000166173	LARP6	254.753	561.269	1.13923	2.08079409219655e-11	2.97799232764464e-10
ENSG00000172915	NBEA	158.704	369.673	1.22071	2.12618097719983e-11	3.04096549151006e-10
ENSG00000154447	SH3RF1	634.89	296.494	-1.09891	2.1645171736987e-11	3.0937789440358e-10
ENSG00000106460	TMEM106B	3707.14	6470.28	0.803308	2.2131535951405e-11	3.16123632014209e-10
ENSG00000179104	TMTC2	528.43	182.518	-1.53163	2.22243909837081e-11	3.17243421068676e-10
ENSG00000138380	CARF	349.58	814.98	1.22066	2.25008236858717e-11	3.2098054074644e-10
ENSG00000168273	SMIM4	927.227	1789.08	0.947411	2.34435521775093e-11	3.34211523570211e-10
ENSG00000117620	SLC35A3	1824.17	3010.72	0.723069	2.35314933010522e-11	3.35247378587717e-10
ENSG00000160213	CSTB	2683.42	4290.15	0.676948	2.38405539119774e-11	3.39430079707193e-10
ENSG00000169252	ADRB2	124.973	22.1586	-2.48584	2.46678490870713e-11	3.50980939669485e-10
ENSG00000138050	THUMPD2	1217.54	625.789	-0.960634	2.48274683690673e-11	3.53023108241955e-10
ENSG00000149782	PLCB3	4832.67	2541.63	-0.926756	2.50728475712424e-11	3.56281266653535e-10
ENSG00000136783	NIPSNAP3A	2638.6	5218.91	0.983683	2.54286212692096e-11	3.61102880677319e-10
ENSG00000150093	ITGB1	9771.08	5491.27	-0.831215	2.55186725075985e-11	3.62147267022452e-10
ENSG00000246898	LINC00920	458.318	170.776	-1.42374	2.58647761317803e-11	3.66821711914195e-10
ENSG00000168291	PDHB	4432.88	7498.88	0.758218	2.6503205724554e-11	3.75633290437155e-10
ENSG00000020577	SAMD4A	155.916	26.9247	-2.53888	2.75666026474592e-11	3.90452719228699e-10
ENSG00000172081	MOB3A	1080.7	508.449	-1.08703	2.82757883429302e-11	4.00239223383154e-10
ENSG00000148297	MED22	3163.43	1778.18	-0.830889	2.85503661365964e-11	4.03865269527353e-10
ENSG00000187123	LYPD6	487.93	228.765	-1.0928	2.88586142936337e-11	4.07962627321085e-10
ENSG00000030110	BAK1	3492.79	2142.01	-0.705522	2.98434991705767e-11	4.21613890407246e-10
ENSG00000100345	MYH9	46157.4	21904.2	-1.07533	3.00385281675606e-11	4.24096079791685e-10
ENSG00000115107	STEAP3	2111.77	1030.55	-1.0343	3.03713391770257e-11	4.2851908780961e-10
ENSG00000090060	PAPOLA	21810.4	13922.6	-0.647566	3.07518647275684e-11	4.33609198022398e-10
ENSG00000166833	NAV2	1019.74	431.276	-1.24074	3.08341977866856e-11	4.34490879537496e-10
ENSG00000008513	ST3GAL1	595.08	225.525	-1.39775	3.15682203705985e-11	4.44548623190585e-10
ENSG00000007968	E2F2	1373.95	677.492	-1.01942	3.1996633633434e-11	4.50292586220361e-10
ENSG00000204592	HLA-E	10313.4	5832.95	-0.822089	3.20291999721494e-11	4.50461953454461e-10
ENSG00000159399	HK2	11205.9	5583.2	-1.00496	3.22018267965947e-11	4.52599666827218e-10
ENSG00000146918	NCAPG2	5963.99	3427.59	-0.798848	3.24258676732426e-11	4.55456809699707e-10
ENSG00000181045	SLC26A11	96.6666	317.158	1.71827	3.24627392439674e-11	4.55682980814232e-10
ENSG00000013563	DNASE1L1	469.545	886.084	0.917155	3.2680023410022e-11	4.58439714588161e-10
ENSG00000184613	NELL2	304.983	778.272	1.35376	3.27781818357982e-11	4.59522881455216e-10
ENSG00000146666	LINC00525	89.0119	9.03582	-3.31651	3.30145746483003e-11	4.62541358738001e-10
ENSG00000140521	POLG	5449.58	3247.42	-0.746671	3.39706589109962e-11	4.75592185967969e-10
ENSG00000175567	UCP2	108.87	340.74	1.65066	3.39894506653499e-11	4.75592185967969e-10
ENSG00000166780	C16orf45	27.3361	143.785	2.39985	3.52931731654575e-11	4.9351957887198e-10
ENSG00000062725	APPBP2	2431.64	3981.55	0.711538	3.56924340249098e-11	4.98784714972306e-10
ENSG00000117114	ADGRL2	2745.23	5205.37	0.923304	3.5880607157437e-11	5.01095175706026e-10
ENSG00000113569	NUP155	13004.4	8101.55	-0.682665	3.65161900155775e-11	5.0932308260761e-10
ENSG00000158406	HIST1H4H	93.5862	262.071	1.48545	3.64933131062356e-11	5.0932308260761e-10
ENSG00000204388	HSPA1B	12672.7	7079.7	-0.839857	3.68178667772543e-11	5.13204572485997e-10
ENSG00000113209	PCDHB5	302.027	110.592	-1.44737	3.70937345142692e-11	5.16721609678137e-10
ENSG00000124191	TOX2	179.933	410.664	1.19191	3.71349715682263e-11	5.16761055912232e-10
ENSG00000210082	MT-RNR2	339214	622959	0.87694	3.71436729796531e-11	5.16761055912232e-10
ENSG00000237807	AC022034.1	6.32974	75.1975	3.57004	3.76820475819141e-11	5.23918963211151e-10
ENSG00000115461	IGFBP5	70.8839	1721.69	4.60425	3.79485162765558e-11	5.27289706844607e-10
ENSG00000133265	HSPBP1	3749.17	2196.05	-0.771477	3.87453169855305e-11	5.37964399057965e-10
ENSG00000160323	ADAMTS13	137.01	399.494	1.54556	3.87658028673948e-11	5.37964399057965e-10
ENSG00000212907	MT-ND4L	17422.3	35728.6	1.0361	3.93724490205641e-11	5.46037630538038e-10
ENSG00000198786	MT-ND5	67276.3	129942	0.949681	3.96427571871344e-11	5.49439098348533e-10
ENSG00000139405	RITA1	1718.26	985.707	-0.802113	3.98783036857409e-11	5.52354787162346e-10
ENSG00000102007	PLP2	4532.97	2725.98	-0.733466	4.00969067283043e-11	5.55032260958358e-10
ENSG00000155629	PIK3AP1	394.666	113.886	-1.79249	4.0339024822476e-11	5.58031654858211e-10
ENSG00000183317	EPHA10	20.1562	108.571	2.43417	4.14899081105583e-11	5.73590790135884e-10
ENSG00000177508	IRX3	694.598	1296.1	0.900506	4.15805305768283e-11	5.74481637818396e-10
ENSG00000089159	PXN	4829.29	2864.74	-0.753218	4.18361970451793e-11	5.77650197086994e-10
ENSG00000174628	IQCK	396.257	746.063	0.912277	4.22071194421255e-11	5.82405157585052e-10
ENSG00000033170	FUT8	1675.62	2826.31	0.754273	4.41924385768773e-11	6.09416783392011e-10
ENSG00000158882	TOMM40L	1604.17	854.849	-0.907396	4.62160965785304e-11	6.36922838525726e-10
ENSG00000104356	POP1	2301.3	1289.69	-0.835137	4.67866650634283e-11	6.44381312926313e-10
ENSG00000186088	GSAP	291.898	625.06	1.09692	4.72825089633855e-11	6.50801911327903e-10
ENSG00000188316	ENO4	7.56629	73.9824	3.27872	4.7325967407935e-11	6.5099167707216e-10
ENSG00000139192	TAPBPL	125.542	412.051	1.71877	4.75245736838086e-11	6.53314001643334e-10
ENSG00000148154	UGCG	1999.7	1168.57	-0.774749	4.8569629951059e-11	6.67181208923364e-10
ENSG00000167900	TK1	16332.5	10402.7	-0.650743	4.85941463928685e-11	6.67181208923364e-10
ENSG00000108352	RAPGEFL1	445.689	887.238	0.993851	4.88548030162429e-11	6.70340449140944e-10
ENSG00000285410	GABPB1-IT1	236.97	519.575	1.13199	4.8959308807357e-11	6.71354522020883e-10
ENSG00000065427	KARS	27137.1	17394.8	-0.64159	4.90888268810223e-11	6.72670461118266e-10
ENSG00000135018	UBQLN1	19436.5	11889.2	-0.709064	4.91165942894924e-11	6.72670461118266e-10
ENSG00000145494	NDUFS6	8577.01	5299.85	-0.694476	4.9253926378835e-11	6.74130470836956e-10
ENSG00000082805	ERC1	1211.45	2671.55	1.14173	4.94518106840731e-11	6.76416911726037e-10
ENSG00000235173	HGH1	1544.52	808.511	-0.933408	4.98846082738406e-11	6.81911716839915e-10
ENSG00000160111	CPAMD8	8.21011	77.5158	3.25876	5.00651429637592e-11	6.83953447462563e-10
ENSG00000124762	CDKN1A	394.522	168.595	-1.22537	5.20275247138908e-11	7.10319783586039e-10
ENSG00000175166	PSMD2	33376.3	19725.3	-0.758735	5.26885634170085e-11	7.18897438662417e-10
ENSG00000026508	CD44	21453.1	11608.2	-0.885961	5.28122058779066e-11	7.20136604699361e-10
ENSG00000163479	SSR2	11071.3	6880.11	-0.686362	5.41969469976997e-11	7.38559637968653e-10
ENSG00000198399	ITSN2	2384.75	1457.18	-0.710436	5.55301597816129e-11	7.56258041966844e-10
ENSG00000137440	FGFBP1	893.726	450.258	-0.988326	5.56883220996735e-11	7.57941555128311e-10
ENSG00000175906	ARL4D	2841.05	1611.15	-0.818195	5.66066671171489e-11	7.69962973682731e-10
ENSG00000277283	AC004812.2	229.06	493.383	1.10588	5.67529389876375e-11	7.71474275953388e-10
ENSG00000102384	CENPI	1151.28	630.773	-0.868339	5.70649213001706e-11	7.75234906084051e-10
ENSG00000125772	GPCPD1	781.821	394.846	-0.98449	5.73478665203619e-11	7.7859665312917e-10
ENSG00000134042	MRO	1.00423	68.9102	6.10422	5.80806494077777e-11	7.88057790975042e-10
ENSG00000144406	UNC80	9.39722	101.492	3.45872	5.82541672994852e-11	7.89923628276085e-10
ENSG00000224032	EPB41L4A-AS1	651.63	1275.98	0.968726	5.84546218950585e-11	7.92152195415432e-10
ENSG00000243364	EFNA4	521.218	254.19	-1.03625	5.92057650591852e-11	8.01836102097853e-10
ENSG00000183751	TBL3	5514.6	3182.83	-0.792766	5.9926451806334e-11	8.11095837526816e-10
ENSG00000139304	PTPRQ	13.6242	87.5138	2.68026	6.13518318745692e-11	8.29876196873027e-10
ENSG00000167941	SOST	4.30172	281.154	6.02587	6.14906841236857e-11	8.31241903680631e-10
ENSG00000198542	ITGBL1	1946.81	2.37865	-9.68903	6.23887904611427e-11	8.42863339111743e-10
ENSG00000279673	AC092919.2	47.9246	163.235	1.77037	6.29627402294921e-11	8.50093858852342e-10
ENSG00000106344	RBM28	6212.58	3723.06	-0.738517	6.37304035024856e-11	8.59929306792457e-10
ENSG00000112576	CCND3	3114.01	1657.71	-0.90935	6.38309109159257e-11	8.60756106635162e-10
ENSG00000004799	PDK4	8.42305	73.767	3.13835	6.57729214405181e-11	8.8639919926595e-10
ENSG00000167157	PRRX2	153.763	41.8935	-1.87726	6.59141112874148e-11	8.87756661538294e-10
ENSG00000204220	PFDN6	5618.77	3532.22	-0.669658	6.69512982230477e-11	9.0117268896544e-10
ENSG00000196507	TCEAL3	672.467	317.951	-1.07932	6.84357957093784e-11	9.20589428487899e-10
ENSG00000140525	FANCI	20446.3	13022.2	-0.650832	6.85038899893201e-11	9.20940775959365e-10
ENSG00000276116	FUT8-AS1	36.6958	156.699	2.094	6.89018744076812e-11	9.25723897430817e-10
ENSG00000169432	SCN9A	16.1068	95.4247	2.57119	6.94271701065053e-11	9.32210594942916e-10
ENSG00000186976	EFCAB6	32.6495	139.099	2.08417	7.02923667814164e-11	9.43250475342065e-10
ENSG00000143322	ABL2	1781.78	924.77	-0.945735	7.23966667449293e-11	9.70894173828698e-10
ENSG00000184545	DUSP8	161.764	36.9347	-2.12737	7.31660581662524e-11	9.80612899308233e-10
ENSG00000134243	SORT1	2270.94	1006.89	-1.17257	7.36507716592793e-11	9.86506672896573e-10
ENSG00000230359	TPI1P2	70.2427	225.272	1.68634	7.42221465544247e-11	9.93553322394191e-10
ENSG00000197766	CFD	875.167	449.114	-0.963123	7.57857304074188e-11	1.01386519825535e-09
ENSG00000078319	PMS2P1	1060.95	1941.02	0.870692	8.02038711528801e-11	1.07231744856441e-09
ENSG00000105997	HOXA3	330.792	646.88	0.967365	8.05634218929155e-11	1.07646862139498e-09
ENSG00000146416	AIG1	1523.16	2628.48	0.786895	8.21187572754646e-11	1.09658279648429e-09
ENSG00000166166	TRMT61A	1526.58	845.932	-0.851379	8.41496253380791e-11	1.12301872257753e-09
ENSG00000114654	EFCC1	13.2312	88.3192	2.75011	8.6719927803316e-11	1.15661715258648e-09
ENSG00000145220	LYAR	5746.52	3270.32	-0.813168	8.78898350748395e-11	1.17150849425394e-09
ENSG00000130164	LDLR	4164.46	1913.98	-1.1211	8.79919326028694e-11	1.17215725640981e-09
ENSG00000103381	CPPED1	606.639	301.172	-1.01046	8.89719708030427e-11	1.18449334916187e-09
ENSG00000148848	ADAM12	0.356506	95.4703	8.05543	8.91696860117791e-11	1.18640564651209e-09
ENSG00000066468	FGFR2	3127.39	1340.64	-1.22147	8.9301831616958e-11	1.18744374889458e-09
ENSG00000011638	TMEM159	1436.39	2408.65	0.74557	8.94345789906116e-11	1.1884885905839e-09
ENSG00000169679	BUB1	17323	11115.7	-0.640093	8.98815444308191e-11	1.19370525715022e-09
ENSG00000103888	CEMIP	112.921	9.55729	-3.5647	9.06863968285941e-11	1.20366578730753e-09
ENSG00000261211	AL031123.2	144.395	352.407	1.28885	9.37485947579576e-11	1.24355753868778e-09
ENSG00000059573	ALDH18A1	10971.3	6064.42	-0.85514	9.45374700869886e-11	1.25326410495984e-09
ENSG00000250222	AC008443.5	68.6974	222.506	1.69255	9.47913450921905e-11	1.25587084017069e-09
ENSG00000124508	BTN2A2	1190.36	628.403	-0.921033	9.60452680936163e-11	1.2717158611792e-09
ENSG00000179598	PLD6	690.694	356.981	-0.951399	9.75292004766568e-11	1.29058543935938e-09
ENSG00000163209	SPRR3	56.5376	0	-8.28938	9.79004763744963e-11	1.29393762147979e-09
ENSG00000264522	OTUD7B	2127.68	1081.42	-0.975752	9.78829651574773e-11	1.29393762147979e-09
ENSG00000027869	SH2D2A	56.5069	0	-8.28634	9.84570143330917e-11	1.30050987023963e-09
ENSG00000220323	HIST2H2BD	287.105	575.061	1.00251	9.95508184501336e-11	1.31416664067144e-09
ENSG00000005187	ACSM3	96.3553	290.474	1.5908	9.97640237328799e-11	1.316189224714e-09
ENSG00000206195	DUXAP8	1067.01	1905.42	0.836093	1.00945713155677e-10	1.33097893427618e-09
ENSG00000157379	DHRS1	653.381	1160.25	0.828902	1.04017870881062e-10	1.3706619141925e-09
ENSG00000115267	IFIH1	1124.53	575.729	-0.964757	1.06012584379219e-10	1.39548673257298e-09
ENSG00000203485	INF2	4411	2440.16	-0.853901	1.06029005615276e-10	1.39548673257298e-09
ENSG00000133466	C1QTNF6	42.1213	182.525	2.11804	1.06387679778716e-10	1.39936792226921e-09
ENSG00000174371	EXO1	4344.4	2588.54	-0.746885	1.08145492109436e-10	1.42163696637569e-09
ENSG00000021300	PLEKHB1	21.1343	115.811	2.45805	1.09253382927153e-10	1.43534085115074e-09
ENSG00000125827	TMX4	1348.48	2256.81	0.742631	1.09513423035431e-10	1.43789617079435e-09
ENSG00000250920	AC105460.1	54.2748	0	-8.23125	1.10172479200296e-10	1.44568432634838e-09
ENSG00000196482	ESRRG	298.876	98.1424	-1.60339	1.10257593328734e-10	1.44593640025847e-09
ENSG00000164946	FREM1	16.2087	94.3033	2.53467	1.17010677262318e-10	1.53358079996133e-09
ENSG00000136068	FLNB	3940.62	1730.53	-1.18684	1.18255393059384e-10	1.54896914849127e-09
ENSG00000267871	ZNF460-AS1	3.67997	59.0248	4.00495	1.18662878593274e-10	1.5533792102246e-09
ENSG00000163870	TPRA1	1811.57	1004.46	-0.850098	1.19817027596923e-10	1.56755252562701e-09
ENSG00000139679	LPAR6	362.738	762.828	1.07056	1.20545653578504e-10	1.5761451963721e-09
ENSG00000204536	CCHCR1	2650.71	1453.96	-0.866065	1.21218111761719e-10	1.58399367007273e-09
ENSG00000105993	DNAJB6	7863.22	5048.59	-0.639347	1.21470309675467e-10	1.586344401357e-09
ENSG00000074706	IPCEF1	15.8322	104.737	2.7189	1.22029500088616e-10	1.59269912667712e-09
ENSG00000283554	LINC02341	39.2964	159.046	2.01135	1.23456275474906e-10	1.61036307010668e-09
ENSG00000149476	TKFC	2417.89	3988.22	0.722309	1.24069811459894e-10	1.61740443459898e-09
ENSG00000133121	STARD13	325.457	123.464	-1.39638	1.24533007867212e-10	1.62247873670228e-09
ENSG00000170515	PA2G4	26074.7	16441.9	-0.665262	1.25535302728252e-10	1.63456649368418e-09
ENSG00000135972	MRPS9	8451.73	5466.38	-0.628584	1.27701606350836e-10	1.66178721431633e-09
ENSG00000249001	AC093895.1	98.4097	271.459	1.46002	1.32980804574202e-10	1.72945990062715e-09
ENSG00000172985	SH3RF3	17.3423	392.368	4.50824	1.33385143509349e-10	1.73369078708241e-09
ENSG00000243317	STMP1	3216.69	5133.34	0.674106	1.3693772211732e-10	1.77881209192067e-09
ENSG00000175265	GOLGA8A	610.062	1334.1	1.12814	1.38143538210684e-10	1.79341374458131e-09
ENSG00000161671	EMC10	5188.19	2771.74	-0.904111	1.38487096884256e-10	1.79681070706125e-09
ENSG00000065328	MCM10	4605.37	2669.34	-0.786692	1.38672179245166e-10	1.79814870723341e-09
ENSG00000161980	POLR3K	4744.73	2794.65	-0.763871	1.41951880294239e-10	1.83958904527797e-09
ENSG00000253716	MINCR	278.932	558.932	1.00211	1.43167638019371e-10	1.85424910162042e-09
ENSG00000110171	TRIM3	409.244	181.401	-1.17431	1.43433258293899e-10	1.85659332564492e-09
ENSG00000129514	FOXA1	1265.71	678.067	-0.899695	1.43813975127903e-10	1.86042371126544e-09
ENSG00000145349	CAMK2D	892.415	1516.55	0.765213	1.46945537364395e-10	1.89981443121675e-09
ENSG00000204514	ZNF814	204.839	62.2571	-1.72176	1.47900743054824e-10	1.91103786962476e-09
ENSG00000248932	AC097103.2	65.3474	196.604	1.58656	1.4804311791368e-10	1.91175162273463e-09
ENSG00000115594	IL1R1	13.8073	87.2425	2.66522	1.51833353169219e-10	1.95954339325452e-09
ENSG00000272323	AC026801.2	77.2185	231.809	1.58416	1.53547769917996e-10	1.98050445149961e-09
ENSG00000177706	FAM20C	80.392	277.661	1.79383	1.54260010279919e-10	1.98852210666358e-09
ENSG00000091490	SEL1L3	1856.71	3872.8	1.0611	1.5588164016616e-10	2.00824614518236e-09
ENSG00000158813	EDA	253.779	618.301	1.28714	1.56639339336412e-10	2.01682341845122e-09
ENSG00000182871	COL18A1	1621.85	631.571	-1.35951	1.61061631555846e-10	2.07254674271863e-09
ENSG00000113407	TARS	27544.6	17476.5	-0.656321	1.634589531462e-10	2.10216262135265e-09
ENSG00000108344	PSMD3	19518.6	12322.6	-0.663489	1.67102991315252e-10	2.14776779698689e-09
ENSG00000083312	TNPO1	13766.2	21845.1	0.666143	1.67612743761552e-10	2.15305831272158e-09
ENSG00000076067	RBMS2	1639.2	896.193	-0.871129	1.68921994137406e-10	2.16860652508758e-09
ENSG00000225833	GS1-594A7.3	0	53.6004	8.18238	1.73546632064147e-10	2.22667433186396e-09
ENSG00000116350	SRSF4	7193.82	4507.61	-0.674261	1.75435690920095e-10	2.24959617696487e-09
ENSG00000104689	TNFRSF10A	1259.02	685.65	-0.876028	1.78401812314666e-10	2.28629425361201e-09
ENSG00000140374	ETFA	9811.83	16440.7	0.744576	1.80432642515209e-10	2.31097033087197e-09
ENSG00000187609	EXD3	317.236	606.404	0.934463	1.83895034501597e-10	2.35394227360854e-09
ENSG00000134333	LDHA	211536	134004	-0.658628	1.90033277420248e-10	2.43109627207011e-09
ENSG00000137504	CREBZF	3795.55	6056.13	0.674014	1.91562235407965e-10	2.44922811471489e-09
ENSG00000235257	ITGA9-AS1	49.0039	189.115	1.95248	1.92048747042307e-10	2.45401835183938e-09
ENSG00000143612	C1orf43	22111.4	13727	-0.68782	1.92441151909241e-10	2.45760120657087e-09
ENSG00000130706	ADRM1	11891	7469.45	-0.670716	1.93282234246297e-10	2.46690646850713e-09
ENSG00000164056	SPRY1	63.3422	201.645	1.67107	1.94451774585444e-10	2.48039065953759e-09
ENSG00000135476	ESPL1	3044.28	1617.64	-0.911809	1.95015423981984e-10	2.48613503902657e-09
ENSG00000036448	MYOM2	22.4404	113.983	2.33861	1.95675820823911e-10	2.49310540585169e-09
ENSG00000123427	EEF1AKMT3	487.581	900.391	0.884813	1.97985565663396e-10	2.52079074183868e-09
ENSG00000135547	HEY2	54.1565	176.22	1.70215	1.98078543251135e-10	2.52079074183868e-09
ENSG00000229931	AL137003.1	208.143	68.9317	-1.59482	1.98579880795423e-10	2.52570584617483e-09
ENSG00000157653	C9orf43	91.2113	247.835	1.44364	2.01281946368072e-10	2.55858974699623e-09
ENSG00000267100	ILF3-DT	1487.09	2523.95	0.762952	2.02534890672372e-10	2.57302576800917e-09
ENSG00000072310	SREBF1	14378.6	7209.51	-0.995834	2.08363853386339e-10	2.64554568477794e-09
ENSG00000225950	NTF4	115.852	294.204	1.34621	2.16930046597907e-10	2.7527155710573e-09
ENSG00000149182	ARFGAP2	6875.41	4176.9	-0.718811	2.20713841922633e-10	2.7991108044986e-09
ENSG00000130830	MPP1	314.156	121.904	-1.3634	2.21434390199556e-10	2.80662652858363e-09
ENSG00000182263	FIGN	601.963	275.072	-1.1304	2.25198160173546e-10	2.85268339157482e-09
ENSG00000188243	COMMD6	1712.36	3070.29	0.841937	2.26827571601446e-10	2.87166585166516e-09
ENSG00000076944	STXBP2	1250.23	676.679	-0.884974	2.27390921106793e-10	2.87713772150118e-09
ENSG00000184792	OSBP2	363.939	139.389	-1.38377	2.29173079388186e-10	2.89801577047654e-09
ENSG00000231074	HCG18	2671.42	1654.42	-0.691105	2.31033043294585e-10	2.91985309325069e-09
ENSG00000240204	SMKR1	264.108	537.748	1.02456	2.34291962313711e-10	2.95933543647831e-09
ENSG00000272068	AL365181.2	252.054	671.973	1.41721	2.36537903400378e-10	2.98598481047427e-09
ENSG00000259673	IQCH-AS1	167.72	372.223	1.15009	2.39703211721464e-10	3.02420268267332e-09
ENSG00000271252	AL683887.1	7.77247	75.2772	3.2543	2.4240761620016e-10	3.05656499967329e-09
ENSG00000198826	ARHGAP11A	7099.15	4118.39	-0.785375	2.47934610731811e-10	3.12446028687877e-09
ENSG00000176209	SMIM19	1281.42	2394.33	0.901506	2.49573930827721e-10	3.14331345715282e-09
ENSG00000005156	LIG3	4747.77	2836.43	-0.742903	2.50326161073653e-10	3.1509787572897e-09
ENSG00000112290	WASF1	1284.93	2108.03	0.714398	2.51517246220076e-10	3.16415618237871e-09
ENSG00000111057	KRT18	52225	85489.9	0.711024	2.51772829380931e-10	3.16555637628517e-09
ENSG00000167608	TMC4	150.922	416.56	1.46837	2.54851724927415e-10	3.20243232812571e-09
ENSG00000122912	SLC25A16	561.26	1005.59	0.840655	2.57345385432517e-10	3.23191628871747e-09
ENSG00000130204	TOMM40	11649.4	7178.12	-0.6985	2.59564090211707e-10	3.2579154114673e-09
ENSG00000103024	NME3	299.024	671.604	1.16565	2.6271095092074e-10	3.29552788061809e-09
ENSG00000270959	LPP-AS2	275.975	570.33	1.04856	2.65528795291743e-10	3.32897243925762e-09
ENSG00000145982	FARS2	1733.07	985.1	-0.814665	2.66720890786438e-10	3.34200819180722e-09
ENSG00000006756	ARSD	267.375	636.741	1.25392	2.67601582470589e-10	3.35112940605293e-09
ENSG00000125637	PSD4	521.421	1057.08	1.02073	2.68871165453077e-10	3.36510745581319e-09
ENSG00000225138	SLC9A3-AS1	517.666	1212.1	1.22848	2.72133552636141e-10	3.40399666182265e-09
ENSG00000185090	MANEAL	195.909	488.656	1.32177	2.72903420782619e-10	3.4116815110944e-09
ENSG00000091409	ITGA6	7638.33	3622.61	-1.07599	2.7398482386153e-10	3.42325002022892e-09
ENSG00000181523	SGSH	398.345	777.031	0.965191	2.75213462056249e-10	3.43664391435065e-09
ENSG00000119969	HELLS	4481.46	2666.97	-0.748554	2.81800761019638e-10	3.51689914492085e-09
ENSG00000160963	COL26A1	210.669	452.306	1.10312	2.88399393302156e-10	3.59617898877591e-09
ENSG00000237973	MTCO1P12	30223.1	56362.9	0.899066	2.88481085699435e-10	3.59617898877591e-09
ENSG00000084733	RAB10	14252.2	21983.4	0.625229	2.88829483379057e-10	3.59847749309285e-09
ENSG00000160710	ADAR	19955.8	11464.5	-0.79956	2.89476053246442e-10	3.60448615676898e-09
ENSG00000145246	ATP10D	733.789	1462.08	0.995514	2.92277724831138e-10	3.63730759092181e-09
ENSG00000104325	DECR1	2579.95	4388.33	0.766054	2.92953121521345e-10	3.64364596722126e-09
ENSG00000180694	TMEM64	1173.33	1952.51	0.734275	2.94608911438138e-10	3.66216403226784e-09
ENSG00000162783	IER5	639.079	317.652	-1.00729	2.98790764580834e-10	3.71204381364864e-09
ENSG00000232859	LYRM9	62.7799	222.002	1.82253	2.9926375163957e-10	3.71581590886936e-09
ENSG00000229425	AJ009632.2	0	52.4844	8.15163	3.0728408303155e-10	3.81324252359287e-09
ENSG00000099860	GADD45B	320.385	128.175	-1.32059	3.07945263664103e-10	3.81712942643527e-09
ENSG00000156804	FBXO32	733.791	302.946	-1.27552	3.07779336858639e-10	3.81712942643527e-09
ENSG00000143575	HAX1	7372.52	4432.87	-0.734062	3.08450555650706e-10	3.82123387406916e-09
ENSG00000269293	ZSCAN16-AS1	228.106	523.835	1.19928	3.10771544424168e-10	3.84781472046628e-09
ENSG00000101391	CDK5RAP1	2497.57	1541.44	-0.6961	3.21024532416584e-10	3.97252015861244e-09
ENSG00000137266	SLC22A23	893.925	1942.89	1.12095	3.2176952603244e-10	3.97949458914979e-09
ENSG00000231806	PCAT7	600.326	1044.36	0.798309	3.23671812222606e-10	4.00076594938815e-09
ENSG00000215375	MYL5	352.515	674.063	0.935016	3.26725723502229e-10	4.03624007524713e-09
ENSG00000102359	SRPX2	0	49.8654	8.07939	3.27609593609228e-10	4.04488153280049e-09
ENSG00000154310	TNIK	353.976	792.89	1.16546	3.29911807683311e-10	4.0710152196692e-09
ENSG00000130309	COLGALT1	7988.82	4128.88	-0.952009	3.34127285699669e-10	4.12071537282223e-09
ENSG00000081721	DUSP12	1950.04	1109.66	-0.813652	3.37868373613561e-10	4.1645124253267e-09
ENSG00000176619	LMNB2	19093.6	10512.4	-0.860935	3.38304241696587e-10	4.16754355015335e-09
ENSG00000181458	TMEM45A	1741.8	917.924	-0.924032	3.38846347741854e-10	4.17187927578916e-09
ENSG00000184678	HIST2H2BE	251.46	559.58	1.15614	3.40849476184522e-10	4.19418817021223e-09
ENSG00000178750	STX19	58.4018	185.253	1.66705	3.43240742821447e-10	4.22124545824134e-09
ENSG00000111445	RFC5	6799.97	4330.36	-0.651106	3.45445097816358e-10	4.24597503982683e-09
ENSG00000175445	LPL	1589.46	778.942	-1.02794	3.49046805179218e-10	4.28784261233596e-09
ENSG00000146700	SSC4D	75.7594	215.968	1.50882	3.49366766777876e-10	4.28937149586268e-09
ENSG00000163634	THOC7	2911.33	5364.26	0.881389	3.55697808348149e-10	4.36465878923847e-09
ENSG00000120820	GLT8D2	93.7081	259.348	1.46918	3.57877250843758e-10	4.38894739156626e-09
ENSG00000145348	TBCK	1302.5	2146.13	0.720836	3.77042642704736e-10	4.62140535248152e-09
ENSG00000117523	PRRC2C	16064.9	8902.09	-0.851621	3.80171787856771e-10	4.65715746821751e-09
ENSG00000006757	PNPLA4	1080.96	1824.28	0.754477	3.8097742209439e-10	4.66442223256189e-09
ENSG00000095319	NUP188	10899.9	6088.04	-0.84013	3.89854966568977e-10	4.77045062271242e-09
ENSG00000168300	PCMTD1	1339.04	2242.67	0.743697	3.93527918745968e-10	4.81271044441837e-09
ENSG00000269896	AL513477.1	53.6034	182.83	1.76915	3.97808128028596e-10	4.86234558715733e-09
ENSG00000164411	GJB7	146.944	345.074	1.23231	4.02394710710096e-10	4.91566812526699e-09
ENSG00000255182	AC084125.2	83.2819	240.632	1.53255	4.0415699239241e-10	4.93444875519726e-09
ENSG00000196074	SYCP2	72.1934	214.388	1.56988	4.0482934745318e-10	4.93990872253769e-09
ENSG00000115919	KYNU	5871.68	3721.72	-0.657779	4.08576338242212e-10	4.98285984493281e-09
ENSG00000144369	FAM171B	1117.27	1914.62	0.777153	4.09787636735268e-10	4.99485597220654e-09
ENSG00000178662	CSRNP3	101.087	279.784	1.46949	4.11445673814538e-10	5.0122810013831e-09
ENSG00000230091	TMEM254-AS1	21.0655	112.474	2.4267	4.14339000387732e-10	5.04472678607482e-09
ENSG00000131462	TUBG1	4130.82	2512.1	-0.717384	4.18294239242149e-10	5.09005857402815e-09
ENSG00000236700	LINC01010	55.6085	170.775	1.62063	4.18857947746497e-10	5.09409277913423e-09
ENSG00000225177	AL590617.2	147.513	366.288	1.31015	4.44392002090587e-10	5.39864923912927e-09
ENSG00000278023	RDM1	272.643	569.085	1.0598	4.44335439643625e-10	5.39864923912927e-09
ENSG00000185274	GALNT17	59.3663	1.87417	-4.93466	4.49363679203666e-10	5.45602607732619e-09
ENSG00000141314	RHBDL3	49.1443	175.719	1.84241	4.49954361934099e-10	5.46017627258525e-09
ENSG00000111261	MANSC1	330.54	676.784	1.03517	4.50245547399141e-10	5.46068950245282e-09
ENSG00000074855	ANO8	287.005	100.614	-1.51133	4.53288281186034e-10	5.49455518741524e-09
ENSG00000103642	LACTB	1407.22	831.58	-0.759307	4.54960453908707e-10	5.51177932565269e-09
ENSG00000155957	TMBIM4	353.313	734.353	1.05398	4.61187041655677e-10	5.58413007391035e-09
ENSG00000077232	DNAJC10	8864.31	5186.03	-0.77325	4.70694844087467e-10	5.69185356230139e-09
ENSG00000118762	PKD2	459.409	927.351	1.01485	4.70848219013575e-10	5.69185356230139e-09
ENSG00000154118	JPH3	21.5956	104.573	2.28231	4.70862088221378e-10	5.69185356230139e-09
ENSG00000177989	ODF3B	128.82	26.0904	-2.3078	4.71959064279461e-10	5.7019723955349e-09
ENSG00000173041	ZNF680	1298.67	2559.61	0.978138	4.88205840591717e-10	5.89501163598363e-09
ENSG00000131979	GCH1	833.002	447.293	-0.897894	4.88489045083338e-10	5.89518682570321e-09
ENSG00000151458	ANKRD50	1461.76	749.296	-0.963272	4.93447250955729e-10	5.94953658524196e-09
ENSG00000206052	DOK6	31.1308	129.624	2.05958	4.93534940070208e-10	5.94953658524196e-09
ENSG00000125912	NCLN	6120.84	3221.81	-0.925573	5.00299292608101e-10	6.02776852269178e-09
ENSG00000137727	ARHGAP20	0.310784	77.8874	7.76038	5.05314337240654e-10	6.08151210041687e-09
ENSG00000277258	PCGF2	1748.25	1000.1	-0.805292	5.0507322413977e-10	6.08151210041687e-09
ENSG00000198513	ATL1	279.597	590.726	1.07844	5.0761451294941e-10	6.10584562177086e-09
ENSG00000113083	LOX	1594.11	659.616	-1.27244	5.12738294965317e-10	6.16409763919949e-09
ENSG00000124767	GLO1	26863	16631.5	-0.691738	5.13378352834113e-10	6.16841241028502e-09
ENSG00000149091	DGKZ	4218.85	2437.58	-0.791201	5.13722025473242e-10	6.16916323967319e-09
ENSG00000279561	AL845472.1	92.7268	239.627	1.36829	5.19451272398048e-10	6.2345519236396e-09
ENSG00000178764	ZHX2	480.885	929.738	0.951872	5.20049101378102e-10	6.23831453484722e-09
ENSG00000145050	MANF	3650.69	2188.26	-0.738234	5.23036915419923e-10	6.27072673459733e-09
ENSG00000101353	MROH8	54.5616	180.932	1.73389	5.24727600388497e-10	6.28756065129635e-09
ENSG00000204209	DAXX	6430.42	4210.75	-0.610846	5.38820173767243e-10	6.45290098933041e-09
ENSG00000248527	MTATP6P1	5784.56	10708.7	0.888431	5.44562715798289e-10	6.51811564899861e-09
ENSG00000135473	PAN2	1894.7	3169.59	0.742587	5.45652519010025e-10	6.52759883701197e-09
ENSG00000134324	LPIN1	1452.54	799.657	-0.860271	5.61611158506692e-10	6.71484949190018e-09
ENSG00000114767	RRP9	3786.22	2245.52	-0.75355	5.63753070919575e-10	6.73678778647902e-09
ENSG00000074266	EED	4790.47	3021.15	-0.665173	5.6915013379814e-10	6.79757971449711e-09
ENSG00000136830	FAM129B	12669.9	7088.94	-0.837649	5.90124119973697e-10	7.0442454799907e-09
ENSG00000197451	HNRNPAB	23822.7	15520.4	-0.618142	5.9627591348057e-10	7.113808342449e-09
ENSG00000134107	BHLHE40	3885.67	1942.92	-0.999653	5.99685106176288e-10	7.15059305951509e-09
ENSG00000158457	TSPAN33	597.616	1190.2	0.99501	6.0548332214174e-10	7.21580884725137e-09
ENSG00000169905	TOR1AIP2	4985.01	3156.04	-0.659294	6.18247154878329e-10	7.36392105213385e-09
ENSG00000140398	NEIL1	89.1324	255.987	1.52059	6.2232545440248e-10	7.40847556678807e-09
ENSG00000171889	MIR31HG	258.927	607.648	1.2285	6.23685118749063e-10	7.42063530659134e-09
ENSG00000151348	EXT2	5086.67	3042.73	-0.741094	6.2468901422496e-10	7.42855120438787e-09
ENSG00000131788	PIAS3	2155.13	1293.61	-0.736003	6.26385440866658e-10	7.44468936761347e-09
ENSG00000081181	ARG2	885.646	460.904	-0.943504	6.29955148554265e-10	7.48306224108315e-09
ENSG00000171017	LRRC8E	586.089	285.382	-1.03661	6.37727241948076e-10	7.57128554563895e-09
ENSG00000118557	PMFBP1	16.6239	92.2108	2.46835	6.39135727067336e-10	7.58390365162648e-09
ENSG00000141965	FEM1A	2725.2	1609.92	-0.75907	6.39513900713492e-10	7.58428917927244e-09
ENSG00000115616	SLC9A2	280.488	595.3	1.08738	6.41066019680323e-10	7.59858912576244e-09
ENSG00000102900	NUP93	10274.3	6380.1	-0.687284	6.43223782022386e-10	7.62004847601034e-09
ENSG00000123908	AGO2	3202.26	2009.22	-0.672404	6.48609129738296e-10	7.67970011141836e-09
ENSG00000162616	DNAJB4	2504.4	3844.65	0.618275	6.51277968535222e-10	7.70714057694863e-09
ENSG00000105929	ATP6V0A4	0.336937	82.1483	7.83921	6.57032552544341e-10	7.77104808777512e-09
ENSG00000166508	MCM7	34073	20829.2	-0.709979	6.61153752524845e-10	7.8155783030146e-09
ENSG00000119729	RHOQ	4875.25	7296.81	0.581843	6.68422856684954e-10	7.89725227553468e-09
ENSG00000013810	TACC3	8572.4	5231.41	-0.7124	6.71441205595473e-10	7.92864373022856e-09
ENSG00000266208	AC080112.1	737.767	1310.08	0.829258	6.77678675288663e-10	7.99799361798454e-09
ENSG00000185022	MAFF	367.965	154.37	-1.25279	6.81047954110444e-10	8.03343661999093e-09
ENSG00000265263	AC124066.1	17.6514	102.073	2.51929	6.90456101792182e-10	8.1400359340787e-09
ENSG00000115226	FNDC4	45.4478	169.017	1.90193	7.04267299153668e-10	8.29840201043581e-09
ENSG00000245105	A2M-AS1	49.6488	168.287	1.76416	7.07351899926976e-10	8.33027411937619e-09
ENSG00000126787	DLGAP5	9623.96	6167.63	-0.642012	7.0990066359647e-10	8.35580502108721e-09
ENSG00000233922	LINC01694	43.8063	156.813	1.84439	7.14751600750961e-10	8.40839148550996e-09
ENSG00000108671	PSMD11	17267.7	10958.6	-0.655991	7.20729760779723e-10	8.47417521516994e-09
ENSG00000166197	NOLC1	32900.6	20214.4	-0.702695	7.35123395953231e-10	8.63878270338184e-09
ENSG00000103811	CTSH	2037.63	1279.85	-0.67079	7.4899783353167e-10	8.79711588205827e-09
ENSG00000159147	DONSON	1766.32	1072.83	-0.71933	7.52956196747169e-10	8.83887584624553e-09
ENSG00000271270	TMCC1-AS1	47.5343	200.244	2.06844	7.64749106876605e-10	8.97251091169664e-09
ENSG00000101365	IDH3B	10135	6666.23	-0.604315	7.68989855747345e-10	9.01744384558885e-09
ENSG00000185164	NOMO2	1892.38	847.302	-1.15838	7.95160924083543e-10	9.31935399273127e-09
ENSG00000146232	NFKBIE	549.671	273	-1.00951	8.14246267079365e-10	9.53794079002737e-09
ENSG00000255112	CHMP1B	6730.77	10717.7	0.671033	8.23482223957169e-10	9.64098185358607e-09
ENSG00000149972	CNTN5	73.2564	207.758	1.50407	8.24697742901894e-10	9.6500631889427e-09
ENSG00000176406	RIMS2	277.79	578.924	1.06019	8.28656546410793e-10	9.69121781889808e-09
ENSG00000185305	ARL15	891.116	1484.34	0.736102	8.31823457349476e-10	9.72307227184203e-09
ENSG00000099337	KCNK6	456.717	191.517	-1.25196	8.3864141224543e-10	9.79754663720167e-09
ENSG00000196196	HRCT1	0.932352	65.4311	6.04838	8.42167895146386e-10	9.83350911096951e-09
ENSG00000203880	PCMTD2	2321.36	3629.78	0.644933	8.43048055423665e-10	9.83855017872085e-09
ENSG00000155229	MMS19	5862.1	3505.65	-0.741494	8.46805884273989e-10	9.877151037199e-09
ENSG00000167004	PDIA3	27474.7	14879.9	-0.884673	8.62474146108528e-10	1.00545604493205e-08
ENSG00000143537	ADAM15	7524.63	3954.88	-0.927748	8.71618925863929e-10	1.0155772296046e-08
ENSG00000244968	LIFR-AS1	36.7727	150.547	2.0425	8.73825506941334e-10	1.01760783557818e-08
ENSG00000173467	AGR3	62.9528	194.869	1.62823	8.76225594432338e-10	1.01986151415626e-08
ENSG00000165271	NOL6	5902.56	3438.78	-0.779245	8.80643517540559e-10	1.02446016833721e-08
ENSG00000253320	AZIN1-AS1	45.2695	158.229	1.80017	8.82811382936643e-10	1.02643782414573e-08
ENSG00000228065	LINC01515	408.169	754.806	0.886391	8.87676836533027e-10	1.03154818821688e-08
ENSG00000198840	MT-ND3	10390.7	19167.8	0.883312	8.91498389273959e-10	1.0354406914066e-08
ENSG00000121281	ADCY7	3725.25	1895.81	-0.974074	8.96123354139932e-10	1.04026171374762e-08
ENSG00000232079	LINC01697	0	44.851	7.92587	9.06008731154671e-10	1.05118093926671e-08
ENSG00000125733	TRIP10	2266.36	1363.23	-0.733065	9.10995341369325e-10	1.05640791700016e-08
ENSG00000235741	AC099796.1	5.17518	61.148	3.53644	9.12422333520313e-10	1.05750375052486e-08
ENSG00000010704	HFE	2682.98	1559.83	-0.782355	9.14310401075706e-10	1.05913253429784e-08
ENSG00000172264	MACROD2	51.8725	171.198	1.72724	9.24432055851879e-10	1.07029231163009e-08
ENSG00000224411	HSP90AA2P	196.828	66.0868	-1.57334	9.29792972349427e-10	1.07593131926933e-08
ENSG00000181982	CCDC149	147.935	340.27	1.20394	9.36067337643956e-10	1.0826208427996e-08
ENSG00000092969	TGFB2	240.434	6.58101	-5.1757	1.00212948552274e-09	1.15841522193725e-08
ENSG00000154358	OBSCN	770.9	1654.49	1.10244	1.00592486326471e-09	1.16219017904306e-08
ENSG00000100647	SUSD6	1136.26	476.099	-1.25362	1.01340956791681e-09	1.17022136421552e-08
ENSG00000115008	IL1A	3.90589	54.9817	3.79211	1.01739051598997e-09	1.17420031145817e-08
ENSG00000162073	PAQR4	2978.31	1818.38	-0.711502	1.02086762370806e-09	1.1775938834992e-08
ENSG00000155961	RAB39B	0	47.8909	8.0226	1.03059299228339e-09	1.18818761170245e-08
ENSG00000137185	ZSCAN9	497.912	226.802	-1.13589	1.03369494111827e-09	1.19113797311632e-08
ENSG00000143556	S100A7	56.519	2.0177	-4.83617	1.03771929962436e-09	1.19514758182459e-08
ENSG00000187514	PTMA	96659.1	64112.1	-0.592315	1.09611606786661e-09	1.2617411610175e-08
ENSG00000167680	SEMA6B	239.552	62.2468	-1.94148	1.10133713351941e-09	1.26708635078216e-08
ENSG00000033178	UBA6	8349.68	5446.61	-0.616369	1.10314374637549e-09	1.26849967481542e-08
ENSG00000110318	CEP126	869.985	1425.09	0.711916	1.13392240358222e-09	1.30320888080638e-08
ENSG00000163191	S100A11	11408.9	7639.26	-0.578704	1.14124657166611e-09	1.31093977918086e-08
ENSG00000061455	PRDM6	52.8543	161.864	1.61605	1.14806981604946e-09	1.31808748111591e-08
ENSG00000171914	TLN2	87.7606	224.386	1.35471	1.16280570796854e-09	1.33430738665428e-08
ENSG00000137055	PLAA	5843.75	3640.83	-0.682463	1.19833315677102e-09	1.37435595711219e-08
ENSG00000129657	SEC14L1	2013.88	1119.57	-0.846666	1.20056506661471e-09	1.37523319204643e-08
ENSG00000136161	RCBTB2	194.448	413.237	1.08736	1.20097848494118e-09	1.37523319204643e-08
ENSG00000163644	PPM1K	614.192	331.564	-0.889743	1.2008185654029e-09	1.37523319204643e-08
ENSG00000244586	WNT5A-AS1	0.356506	70.4422	7.61462	1.22456406345875e-09	1.40150941848122e-08
ENSG00000102098	SCML2	241.452	496.232	1.03837	1.26526350880784e-09	1.44733479578957e-08
ENSG00000112561	TFEB	137.698	27.6605	-2.31746	1.29220059230181e-09	1.47737785279321e-08
ENSG00000170264	FAM161A	1199.71	1992.45	0.731324	1.29447246386766e-09	1.4792044717321e-08
ENSG00000121858	TNFSF10	2981.98	1778.79	-0.745566	1.30645462313476e-09	1.49211943943658e-08
ENSG00000115339	GALNT3	3865.71	2282.27	-0.759918	1.31668788387086e-09	1.50298688307705e-08
ENSG00000177694	NAALADL2	237.431	550.113	1.21453	1.31733991620655e-09	1.50298688307705e-08
ENSG00000141738	GRB7	624.702	286.029	-1.12512	1.32484893027668e-09	1.51076847870428e-08
ENSG00000119227	PIGZ	24.1393	143.901	2.58839	1.32958196942578e-09	1.5153780991793e-08
ENSG00000163687	DNASE1L3	16.9637	99.0873	2.55496	1.33632247795773e-09	1.52226973864967e-08
ENSG00000148672	GLUD1	19282.7	12710.5	-0.601259	1.33789484629764e-09	1.52327000144112e-08
ENSG00000146540	C7orf50	7571.27	4972.67	-0.606579	1.36320840699225e-09	1.55128591542583e-08
ENSG00000105856	HBP1	3294.99	5659.55	0.780232	1.38626114404027e-09	1.57670137378141e-08
ENSG00000134716	CYP2J2	14.8832	87.9562	2.57161	1.40913023584861e-09	1.60188172924967e-08
ENSG00000169919	GUSB	1825.11	1031.37	-0.822706	1.41056438137368e-09	1.60268164305223e-08
ENSG00000186666	BCDIN3D	343.72	652.633	0.926077	1.41247595081348e-09	1.60402289652422e-08
ENSG00000173418	NAA20	7300.41	12790.5	0.808882	1.43843863728829e-09	1.63266133999509e-08
ENSG00000149418	ST14	1683.9	855.646	-0.975789	1.45609465561536e-09	1.65184678098247e-08
ENSG00000186204	CYP4F12	0	42.8667	7.85958	1.48049127686113e-09	1.67865522554694e-08
ENSG00000163435	ELF3	5753.64	2969.92	-0.953811	1.50005883187105e-09	1.69996336628362e-08
ENSG00000110713	NUP98	16902.4	10548.8	-0.680081	1.50113613110558e-09	1.70030597400395e-08
ENSG00000114812	VIPR1	159.936	382.69	1.2573	1.52587105695844e-09	1.72743090761962e-08
ENSG00000111271	ACAD10	782.32	1446.28	0.887439	1.5693116675991e-09	1.77477824675898e-08
ENSG00000119681	LTBP2	104.998	298.339	1.50885	1.56850911475724e-09	1.77477824675898e-08
ENSG00000122218	COPA	23298.5	14130.1	-0.7214	1.60513036024863e-09	1.81435137062622e-08
ENSG00000183840	GPR39	129.405	30.8265	-2.07001	1.61214667307271e-09	1.82134387266813e-08
ENSG00000124370	MCEE	485.847	969.905	0.995841	1.62311042606905e-09	1.83278655419222e-08
ENSG00000164989	CCDC171	416.94	769.301	0.884738	1.62975605220846e-09	1.83934402188547e-08
ENSG00000177606	JUN	1203.63	664.013	-0.857707	1.63863357734634e-09	1.84841237465187e-08
ENSG00000156970	BUB1B	6033.53	3734.31	-0.691965	1.65200585695797e-09	1.86253897747471e-08
ENSG00000154162	CDH12	66.3448	207.278	1.64569	1.66765470795976e-09	1.87921645057202e-08
ENSG00000196565	HBG2	66.7962	0.643862	-6.67501	1.67764761060778e-09	1.88950660044839e-08
ENSG00000175416	CLTB	3036.91	1839.37	-0.723186	1.69343935392978e-09	1.90631397769212e-08
ENSG00000137338	PGBD1	415.252	191.787	-1.11623	1.69850817537771e-09	1.91103945475831e-08
ENSG00000130816	DNMT1	10164.1	5916.4	-0.780562	1.7002916308322e-09	1.91206552436999e-08
ENSG00000126522	ASL	906.959	506.975	-0.839266	1.70529629744903e-09	1.9167111048172e-08
ENSG00000167840	ZNF232	895.412	474.72	-0.916428	1.70727220972968e-09	1.91794942557446e-08
ENSG00000260852	FBXL19-AS1	341.546	625.379	0.872877	1.71254498332636e-09	1.9228882770819e-08
ENSG00000248278	SUMO2P17	29.7087	125.748	2.07538	1.73252325145007e-09	1.94432532669128e-08
ENSG00000152767	FARP1	1940.23	1181.07	-0.715726	1.74228841785879e-09	1.95428465684161e-08
ENSG00000101751	POLI	452.887	799.755	0.820206	1.80439298154086e-09	2.02271060524831e-08
ENSG00000136856	SLC2A8	982.248	527.965	-0.894614	1.80513553558623e-09	2.02271060524831e-08
ENSG00000163689	C3orf67	377.459	722.422	0.935407	1.80980087468439e-09	2.02690307251534e-08
ENSG00000096063	SRPK1	12701.7	8195.81	-0.632041	1.82132683828177e-09	2.03786755721195e-08
ENSG00000224961	LINC01752	5.99939	66.0463	3.45864	1.8214486233786e-09	2.03786755721195e-08
ENSG00000106004	HOXA5	166.467	375.376	1.17182	1.85516123532604e-09	2.0745279053544e-08
ENSG00000179115	FARSA	6934.38	4452.97	-0.638868	1.90416916737664e-09	2.1282461300175e-08
ENSG00000105202	FBL	23859	15536.8	-0.618795	1.92524612735055e-09	2.15070774104231e-08
ENSG00000157445	CACNA2D3	9.03804	66.9456	2.89245	1.960301435421e-09	2.1887538673352e-08
ENSG00000074695	LMAN1	8056.38	4417.63	-0.866648	1.99402912849025e-09	2.22527970900692e-08
ENSG00000214078	CPNE1	6170.63	4097.12	-0.590749	1.99935437498631e-09	2.22895502983739e-08
ENSG00000228775	WEE2-AS1	71.8994	204.067	1.50303	1.99865810648234e-09	2.22895502983739e-08
ENSG00000156113	KCNMA1	50.7146	2.27139	-4.47028	2.01345703970598e-09	2.2435371991442e-08
ENSG00000144278	GALNT13	28.3181	112.202	1.98603	2.01699879500272e-09	2.24406458226976e-08
ENSG00000160223	ICOSLG	207.623	66.682	-1.63652	2.01572592829191e-09	2.24406458226976e-08
ENSG00000204227	RING1	2971.93	1899.22	-0.645725	2.01608939344638e-09	2.24406458226976e-08
ENSG00000133313	CNDP2	9497.51	6050.13	-0.650445	2.02922540603095e-09	2.25652333544445e-08
ENSG00000167323	STIM1	2695.38	1352.82	-0.993905	2.05239382496541e-09	2.28113072541748e-08
ENSG00000112877	CEP72	1529.43	905.489	-0.756019	2.08904050066866e-09	2.32068600428711e-08
ENSG00000153347	FAM81B	0	41.1893	7.80208	2.09363716993801e-09	2.32461535973887e-08
ENSG00000116260	QSOX1	3727.31	1647.69	-1.1773	2.15024292205389e-09	2.38625845775733e-08
ENSG00000102893	PHKB	9648.6	14211.8	0.558718	2.17234986252289e-09	2.40957310332418e-08
ENSG00000110619	CARS	6928.4	4053.87	-0.773024	2.2243309361559e-09	2.46598386757253e-08
ENSG00000213585	VDAC1	22349.1	15029.4	-0.572405	2.2441184210881e-09	2.48666455346833e-08
ENSG00000162688	AGL	4435.43	6831.86	0.623352	2.26229949238558e-09	2.50554522276324e-08
ENSG00000095637	SORBS1	202.927	65.9719	-1.61718	2.28510651021298e-09	2.52952759001376e-08
ENSG00000205765	C5orf51	3414.53	2169.42	-0.65422	2.2894842264072e-09	2.5330955081883e-08
ENSG00000254858	MPV17L2	1238.48	690.272	-0.843187	2.30938392294258e-09	2.5538247615605e-08
ENSG00000006704	GTF2IRD1	1752.22	1015.64	-0.786226	2.31200237018585e-09	2.55543234266385e-08
ENSG00000109854	HTATIP2	8275.15	13080	0.660406	2.32150734097983e-09	2.56464607558396e-08
ENSG00000169914	OTUD3	543.055	282.965	-0.940107	2.34273338899597e-09	2.58679268014955e-08
ENSG00000112294	ALDH5A1	1975.71	3289.35	0.735896	2.35033143576018e-09	2.59387684610555e-08
ENSG00000128245	YWHAH	9107.56	6043.1	-0.591768	2.35664808090394e-09	2.59954041704537e-08
ENSG00000173457	PPP1R14B	6868.65	4522.91	-0.602739	2.38472970424029e-09	2.6291944578408e-08
ENSG00000078246	TULP3	3116.06	2008.17	-0.633716	2.39997889619751e-09	2.64467789967722e-08
ENSG00000131171	SH3BGRL	847.843	1461.63	0.785244	2.4219881023563e-09	2.66759131353902e-08
ENSG00000265190	ANXA8	3476.57	2268.28	-0.616091	2.43074313020256e-09	2.67589083174331e-08
ENSG00000160785	SLC25A44	2805.35	1621.24	-0.790721	2.46171720223084e-09	2.70862965982671e-08
ENSG00000188825	LINC00910	218.124	446.764	1.03375	2.46309967436768e-09	2.70879232359032e-08
ENSG00000197444	OGDHL	953.911	1680.71	0.818029	2.4734972015347e-09	2.71886415840037e-08
ENSG00000125148	MT2A	10701.8	6968.91	-0.618873	2.51057187828257e-09	2.75823470252978e-08
ENSG00000196814	MVB12B	90.9643	256.542	1.49222	2.52135781597161e-09	2.7686982223432e-08
ENSG00000141994	DUS3L	1957.45	1207.57	-0.69676	2.56442546219842e-09	2.81458202304319e-08
[truncated: 7,824 more rows]

## Sheet: Human ESCC NRF2 target gene set
GeneSymbol	log2FoldChange
MAP2	7.44677
WNT5A	9.57292
AKR1C2	8.53034
CYP4F11	6.38043
AKR1C1	9.50665
AKR1C3	9.55388
OSGIN1	4.18973
GCLC	3.97509
GCLM	3.3619
GPX2	3.14331
ABCC3	5.44024
NQO1	2.69637
AKR1B10	9.11467
CABYR	3.82506
CBR1	2.71321
FECH	2.46677
ASPH	2.68298
SLC9A3R1	2.54773
ALDH1A1	4.92228
G6PD	2.52289
ADAM23	4.2561
NRCAM	5.87302
PGD	2.17728
EPHX1	2.8909
SLC7A11	2.58233
MEGF9	2.5175
CYP4F3	11.6729
GSTM3	2.57111
FOXE1	-2.45601
ABHD4	2.20635
KIAA0319	4.09831
TXNRD1	1.85167
PRDX1	1.69775
TTLL7	2.92807
GSTA1	3.71605
CLIP4	1.71056
CHODL	4.2123
EPS8	1.67254
MAPK10	3.51457
ALDH3A2	1.36369
TRIM16	1.40874
ME1	1.52284
RIT1	1.39843
MTUS1	-1.45061
ALDH3A1	2.01864
MATN2	2.05649
FTL	1.31256
NTRK2	-2.02206
TSKU	1.6729
GSTA4	1.62982
GSR	1.11954
AKR1B1	1.10075
ACOT13	1.40896
TCF4	1.29598
ABCC5	1.16058
PIR	1.24898
ADH7	5.98218
AADAC	4.66244
HK1	1.51794
SOX2	-0.996446
ASF1A	1.31837
MAFG	1.17111
IDH1	1.03735
CHST7	-1.44499
FZD7	1.71559
TALDO1	0.852285
TRIM2	-1.39737
GSTM4	1.26545
TKT	0.958763
BCL6	1.41107
UNKL	0.991308
ARTN	-1.11924
SOX13	-1.21541
ODC1	-0.801473
STARD7	0.640451
EHBP1	0.856975
TSPAN7	8.31707
CLK2	-0.749801
RAB6B	1.20914
CLDN8	8.31922
SCN9A	2.57119
PMS2P1	0.870692
FGFR2	-1.22147
WASF1	0.714398
ZHX2	0.951872
CYP4F12	7.85958
FARP1	-0.715726
CACNA2D3	2.89245
GTF2IRD1	-0.786226
NDRG4	1.16998
UBE2Q1	-0.690889
NAMPT	0.61524
LRP8	0.691254
SLC6A8	-1.00578
GLA	0.657909
B4GALT4	-0.823245
VPS72	-0.591847
AKR1C4	7.00491
MARK1	-0.674917
AKAP1	-0.748305
NFE2L2	-0.470182
TDP2	0.546873
EIF4H	-0.614811
CD9	-0.490675
CLUAP1	-0.582372
RPIA	-0.499153
CES1	7.73768
GSTM2	6.3558
FXYD3	0.849569
TRMT2B	-0.512925
JTB	-0.75791
NSUN5P2	0.77491
ABCB6	5.87286
NARF	-0.410464
ABHD2	0.624656
SENP3	-0.427437
NAA38	0.448793
PTDSS1	0.364119
ENTPD3	2.29003
PRKX	0.39476
CCDC93	-0.380649
GAMT	0.357289
SETDB1	-0.396376
RPA1	-0.324753
USP21	-0.364537
CA11	0.85384
SMAD3	-0.362753
REPIN1	-0.322263
DVL2	-0.341099
COX5B	0.356334
COCH	-0.331209
PLA2G16	0.55483
TMEM14A	0.42389
PMS2P5	1.12265
BDNF	0.790757
PRPSAP2	0.261186
MRPS14	-0.256978
EFHC1	0.293318
ETFB	0.244789
PRPSAP1	-0.23133
LSG1	-0.225182
SUSD4	-0.317039
HDAC4	0.315329
SOX12	-0.257337
HHAT	0.516526
GABARAPL1	0.240651
BDH1	0.198206
ANXA10	3.77015
GLI1	-1.39335
NSUN5P1	0.312953
UNC119	0.198879
IKBKB	-0.229598
BMP7	-0.274181
NFX1	-0.198811
DLX5	-0.312173
POR	-0.239217
SLC12A8	-0.244466
UBXN4	0.169088
RCOR3	0.19975
GATAD1	0.153313
PAK1	0.156162
PILRB	0.374001
NT5C	-0.173194
PKP4	0.14307
BPTF	-0.16733
SMYD3	0.177542
ABCC1	-0.209589
TMEM158	-0.567903
SLC25A36	0.110198
CYP4F2	-1.7925
GAA	0.167773
ERCC3	-0.111909
PGS1	-0.140493
CDK5RAP2	-0.140284
XPA	0.121372
HR	0.251393
GPI	0.134476
BBS1	0.397113
SLC27A2	-0.125694
SLCO3A1	0.122482
MKNK1	0.0712166
DIAPH2	0.095827
ASNS	0.187754
EPN2	0.0661838
ADD3	-0.0565582
POLR2J	0.0590377
ABHD11	-0.0497612
DBI	0.0450128
OLFM1	0.357154
POLR2J2	0.212612
ATP2B1	-0.0408353
FAM20B	-0.0341287
GTF2I	-0.025327
MKRN1	0.0263821
EPCAM	-0.0202467
KEAP1	-0.0153207
PMS2P3	0.019917
FZD10	-0.0196917
GABRE	-0.922191
GSTM1	1.13955
PMS2P11	1.87494

## Sheet: Basal layer gene set
GeneSymbol	log2FoldChange
KRT14	-6.12473
ETS1	-3.62178
COL17A1	-3.08955
KRT5	1.44925
ETS2	-1.07147
CDKN1A	-1.22537
JUN	-0.857707
DST	0.691505
NOTCH2	-0.384528
NOTCH3	0.199426
NOTCH4	0.316875
NOTCH1	-0.0967906
YWHAE	-0.0491756
KRT1	2.45714

## Sheet: P63 target gene set
GeneSymbol	log2FoldChange
KRT14	-6.12473
CBR3	3.18235
SOX15	-7.55092
SLPI	3.68776
GNA15	-2.58989
KRT5	1.44925
S100A9	-6.68261
PIM1	1.30347
TMPRSS11E	3.21647
SPRR1B	-9.6855
SCNN1B	6.03007
DNASE1L3	2.55496
ANXA8	-0.616091
DST	0.691505
PRKCH	-0.682514
KLK10	-2.64916
RAB38	0.48696
GJA1	-0.423553
OVOL1	-0.952014
DSC3	0.597409
PAK6	-1.18903
ACPP	1.16188
DUOX1	1.01943
GM2A	-0.49575
ALOX12	-1.1906
IL18	-0.336014
BMP7	-0.274181
KRT16	-0.392528
SERPINB2	-1.42154
NDUFA4L2	-0.253413
SULT2B1	-1.26064
CRYAB	0.577087
CALML3	0.225838
CPA4	-0.744006
LYPD3	0.240677
FLG	-0.442943
TGM1	-0.502013
TIAM1	0.0948602
KLK5	-0.721674
ABHD5	0.0513998
SPINK5	-0.0876731
MREG	-0.0369359
RORA	0.0547619
RASGRP1	-0.0441244
PTK6	-0.0980326
FZD10	-0.0196917
LY6G6C	0.0804673
DUSP14	0.00314573
EPHX3	2.86386
ANXA9	2.87776
IVL	-3.19365
KRT1	2.45714
KLK7	-1.69228
CRCT1	-0.990781
CST6	-2.78958
